# Supplementary material for: Aqua­azido­{3,3′-[o-phenyl­enebis(nitrilo­methyl­idyne)]di-2-naphtholato}manganese(III)
Source: Acta Crystallogr Sect E Struct Rep Online. 2009 Dec 12;66(Pt 1):m50. doi: 10.1107/S1600536809052659 (PMC2980230; doi:10.1107/S1600536809052659)
Supplement: Supplementary file 1 [file e-66-00m50-sup1.cif]

##############################################################################
###                                                                        ###
###        Electronic paper (Acta Crystallographica Section E)             ###
###                                                                        ###
##############################################################################
#                                                                            #
# This CIF contains the data in a paper accepted for publication in Acta     #
# Crystallographica Section E. It conforms to the requirements of Notes      #
# for Authors for Section E, and has been peer reviewed under the auspices   #
# of the IUCr Commission on Journals.                                        #
#                                                                            #
# Full details of the Crystallographic Information File format               #
# are given in the paper "The Crystallographic Information File (CIF):       #
# a New Standard Archive File for Crystallography" by S. R. Hall, F. H.      #
# Allen and I. D. Brown [Acta Cryst. (1991), A47, 655-685].                  #
#                                                                            #
# The current version of the core CIF dictionary is obtainable from          #
# ftp://ftp.iucr.org/pub/cif_core.dic. The current version number is 2.4.    #
#                                                                            #
# Software is freely available for graphical display of the structure(s) in  #
# this CIF.  For information consult the CIF home page http://www.iucr.org/  #
# cif/home.html                                                              #
#                                                                            #
# This file may be used for bona fide research purposes within the           #
# scientific community so long as proper attribution is given to the journal # 
# article from which it was obtained.                                        #
#                                                                            #
##############################################################################
                                             
data_I
_audit_creation_method     SHELXL-97
_chemical_name_systematic
;
Aquaazido{3,3'-[<i>o</i>-phenylenebis(nitrilomethylidyne)]di-2-
naphtholato}manganese(III)
;
_chemical_name_common     ?
_chemical_formula_moiety     'C28 H20 Mn N5 O3'
_chemical_formula_sum     'C28 H20 Mn N5 O3'
_chemical_formula_iupac     '[Mn (C28 H18 N2 O2) (N3) (H2 O)]'
_chemical_formula_weight     529.43
_chemical_melting_point     ?
_symmetry_cell_setting     triclinic
_symmetry_space_group_name_H-M     'P -1'
_symmetry_space_group_name_Hall     '-P 1'
loop_
    _symmetry_equiv_pos_as_xyz
    'x, y, z'
    '-x, -y, -z'
_cell_length_a     6.68270(10)
_cell_length_b     11.8803(2)
_cell_length_c     15.3778(3)
_cell_angle_alpha     99.4550(10)
_cell_angle_beta     97.6920(10)
_cell_angle_gamma     98.1800(10)
_cell_volume     1176.49(4)
_cell_formula_units_Z     2
_cell_measurement_reflns_used     4205
_cell_measurement_theta_min     2.20
_cell_measurement_theta_max     25.20
_cell_measurement_temperature     298(2)
_exptl_crystal_description     block
_exptl_crystal_colour     colourless
_exptl_crystal_size_max     0.29
_exptl_crystal_size_mid     0.20
_exptl_crystal_size_min     0.12
_exptl_crystal_density_diffrn     1.495
_exptl_crystal_density_meas     ?
_exptl_crystal_density_method     'not measured'
_exptl_crystal_F_000     544
_exptl_absorpt_coefficient_mu     0.603
_exptl_absorpt_correction_type     multi-scan
_exptl_absorpt_process_details     '(SADABS; Bruker, 2005)'
_exptl_absorpt_correction_T_min     0.844
_exptl_absorpt_correction_T_max     0.931
_exptl_special_details
;
;
_diffrn_ambient_temperature     298(2)
_diffrn_radiation_type     MoK\a
_diffrn_radiation_wavelength     0.71073
_diffrn_radiation_source     'fine-focus sealed tube'
_diffrn_radiation_monochromator     graphite
_diffrn_measurement_device_type     'Bruker APEXII CCD'
_diffrn_measurement_method     '\f and \w scan'
_diffrn_detector_area_resol_mean     ?
_diffrn_reflns_number     12984
_diffrn_reflns_av_R_equivalents     0.0247
_diffrn_reflns_av_sigmaI/netI     0.0294
_diffrn_reflns_theta_min     2.02
_diffrn_reflns_theta_max     25.20
_diffrn_reflns_theta_full     25.20
_diffrn_measured_fraction_theta_max     0.994
_diffrn_measured_fraction_theta_full     0.994
_diffrn_reflns_limit_h_min     -8
_diffrn_reflns_limit_h_max     8
_diffrn_reflns_limit_k_min     -14
_diffrn_reflns_limit_k_max     13
_diffrn_reflns_limit_l_min     -18
_diffrn_reflns_limit_l_max     18
_diffrn_standards_number     0
_diffrn_standards_interval_count     0
_diffrn_standards_interval_time     0
_diffrn_standards_decay_%     ?
_refine_special_details
;
 Refinement of F^2^ against ALL reflections.  The weighted R-factor wR and
 goodness of fit S are based on F^2^, conventional R-factors R are based
 on F, with F set to zero for negative F^2^. The threshold expression of
 F^2^ > 2sigma(F^2^) is used only for calculating R-factors(gt) etc. and is
 not relevant to the choice of reflections for refinement.  R-factors based
 on F^2^ are statistically about twice as large as those based on F, and R-
 factors based on ALL data will be even larger.
;
_reflns_number_total     4205
_reflns_number_gt     3519
_reflns_threshold_expression     I>2\s(I)
_refine_ls_structure_factor_coef     Fsqd
_refine_ls_matrix_type     full
_refine_ls_R_factor_all     0.0452
_refine_ls_R_factor_gt     0.0348
_refine_ls_wR_factor_gt     0.1094
_refine_ls_wR_factor_ref     0.1205
_refine_ls_goodness_of_fit_ref     0.877
_refine_ls_restrained_S_all     0.877
_refine_ls_number_reflns     4205
_refine_ls_number_parameters     340
_refine_ls_number_restraints     3
_refine_ls_hydrogen_treatment     mixed
_refine_ls_weighting_scheme     calc
_refine_ls_weighting_details
         'calc w=1/[\s^2^(Fo^2^)+(0.1000P)^2^+0.1339P] where P=(Fo^2^+2Fc^2^)/3'
_atom_sites_solution_hydrogens     geom
_atom_sites_solution_primary     direct
_atom_sites_solution_secondary     difmap
_refine_ls_shift/su_max     0.001
_refine_ls_shift/su_mean     0.000
_refine_diff_density_max     0.260
_refine_diff_density_min     -0.231
_refine_ls_extinction_method     none
_refine_ls_extinction_coef     ?
loop_
    _atom_type_symbol
    _atom_type_description
    _atom_type_scat_dispersion_real
    _atom_type_scat_dispersion_imag
    _atom_type_scat_source
    'C' 'C' 0.0033 0.0016
                         'International Tables Vol C Tables 4.2.6.8 and 6.1.1.4'
    'H' 'H' 0.0000 0.0000
                         'International Tables Vol C Tables 4.2.6.8 and 6.1.1.4'
    'N' 'N' 0.0061 0.0033
                         'International Tables Vol C Tables 4.2.6.8 and 6.1.1.4'
    'O' 'O' 0.0106 0.0060
                         'International Tables Vol C Tables 4.2.6.8 and 6.1.1.4'
    'Mn' 'Mn' 0.3368 0.7283
                         'International Tables Vol C Tables 4.2.6.8 and 6.1.1.4'
_computing_data_collection     'APEX2 (Bruker, 2005)'
_computing_cell_refinement     'SAINT (Bruker, 2005)'
_computing_data_reduction     'SAINT (Bruker, 2005)'
_computing_structure_solution     'SHELXS97 (Sheldrick, 2008)'
_computing_structure_refinement     'SHELXL97 (Sheldrick, 2008)'
_computing_molecular_graphics
                              'ORTEP-3 (Farrugia, 1997) and PLATON (Spek, 2009)'
_computing_publication_material     'SHELXL97 (Sheldrick, 2008)'
loop_
    _atom_site_type_symbol
    _atom_site_label
    _atom_site_fract_x
    _atom_site_fract_y
    _atom_site_fract_z
    _atom_site_U_iso_or_equiv
    _atom_site_adp_type
    _atom_site_calc_flag
    _atom_site_refinement_flags
    _atom_site_occupancy
    _atom_site_disorder_assembly
    _atom_site_disorder_group
    Mn Mn1 0.21230(5) 0.16035(2) 0.939323(19) 0.03163(14) Uani d . 1 . .
    N N2 0.2571(3) 0.32332(14) 0.99968(12) 0.0311(4) Uani d . 1 . .
    O O1 0.1336(2) 0.00645(12) 0.87811(10) 0.0356(4) Uani d . 1 . .
    N N1 0.0823(3) 0.22059(14) 0.83821(12) 0.0307(4) Uani d . 1 . .
    O O2 0.3187(2) 0.11226(12) 1.04281(10) 0.0378(4) Uani d . 1 . .
    C C11 0.0019(3) 0.15759(19) 0.76023(15) 0.0337(5) Uani d . 1 . .
    H H11 -0.0463 0.1971 0.7165 0.040 Uiso calc R 1 . .
    O O3 -0.1107(2) 0.14771(13) 0.99088(12) 0.0411(4) Uani d D 1 . .
    C C1 0.0450(3) -0.03427(17) 0.79550(14) 0.0303(5) Uani d . 1 . .
    C C28 0.3879(3) 0.17238(18) 1.12325(14) 0.0322(5) Uani d . 1 . .
    C C19 0.3971(3) 0.29292(19) 1.14745(14) 0.0339(5) Uani d . 1 . .
    C C10 -0.0201(3) 0.03561(18) 0.73472(14) 0.0317(5) Uani d . 1 . .
    C C16 0.2261(4) 0.51867(18) 0.96493(16) 0.0396(5) Uani d . 1 . .
    H H16 0.2947 0.5559 1.0212 0.048 Uiso calc R 1 . .
    C C18 0.3317(3) 0.36058(18) 1.08433(15) 0.0335(5) Uani d . 1 . .
    H H18 0.3430 0.4396 1.1054 0.040 Uiso calc R 1 . .
    N N3 0.5156(3) 0.19321(18) 0.89218(13) 0.0432(5) Uani d . 1 . .
    C C22 0.5792(5) 0.5194(3) 1.35685(19) 0.0701(9) Uani d . 1 . .
    H H22 0.5873 0.5986 1.3757 0.084 Uiso calc R 1 . .
    C C25 0.5511(4) 0.2830(2) 1.30092(16) 0.0426(6) Uani d . 1 . .
    C C12 0.0973(3) 0.34341(17) 0.85631(15) 0.0340(5) Uani d . 1 . .
    C C9 -0.1130(3) -0.0194(2) 0.64364(15) 0.0369(5) Uani d . 1 . .
    C C4 -0.1307(3) -0.1403(2) 0.61810(15) 0.0401(5) Uani d . 1 . .
    C C5 -0.2167(4) -0.1956(2) 0.52954(17) 0.0526(7) Uani d . 1 . .
    H H5 -0.2277 -0.2754 0.5134 0.063 Uiso calc R 1 . .
    C C3 -0.0665(3) -0.20654(19) 0.68215(15) 0.0391(5) Uani d . 1 . .
    H H3 -0.0817 -0.2865 0.6652 0.047 Uiso calc R 1 . .
    C C2 0.0163(3) -0.15628(18) 0.76743(14) 0.0341(5) Uani d . 1 . .
    H H2 0.0549 -0.2023 0.8081 0.041 Uiso calc R 1 . .
    C C21 0.4955(4) 0.4698(2) 1.27051(18) 0.0534(7) Uani d . 1 . .
    H H21 0.4480 0.5161 1.2318 0.064 Uiso calc R 1 . .
    C C20 0.4797(3) 0.3504(2) 1.23912(15) 0.0388(5) Uani d . 1 . .
    C C6 -0.2835(4) -0.1338(3) 0.46767(18) 0.0615(8) Uani d . 1 . .
    H H6 -0.3387 -0.1706 0.4095 0.074 Uiso calc R 1 . .
    C C14 0.0525(4) 0.5279(2) 0.82062(18) 0.0484(6) Uani d . 1 . .
    H H14 0.0026 0.5718 0.7804 0.058 Uiso calc R 1 . .
    C C15 0.1542(4) 0.58246(19) 0.90428(17) 0.0435(6) Uani d . 1 . .
    H H15 0.1742 0.6628 0.9197 0.052 Uiso calc R 1 . .
    C C26 0.5337(4) 0.1611(2) 1.27266(16) 0.0429(6) Uani d . 1 . .
    H H26 0.5778 0.1170 1.3138 0.051 Uiso calc R 1 . .
    C C13 0.0239(4) 0.4089(2) 0.79603(17) 0.0453(6) Uani d . 1 . .
    H H13 -0.0441 0.3728 0.7394 0.054 Uiso calc R 1 . .
    C C17 0.1963(3) 0.39877(17) 0.94229(14) 0.0323(5) Uani d . 1 . .
    C C8 -0.1867(4) 0.0416(2) 0.57819(17) 0.0507(6) Uani d . 1 . .
    H H8 -0.1800 0.1213 0.5932 0.061 Uiso calc R 1 . .
    C C27 0.4558(3) 0.1080(2) 1.18858(15) 0.0383(5) Uani d . 1 . .
    H H27 0.4460 0.0282 1.1727 0.046 Uiso calc R 1 . .
    C C24 0.6383(4) 0.3370(3) 1.38941(17) 0.0570(7) Uani d . 1 . .
    H H24 0.6868 0.2925 1.4294 0.068 Uiso calc R 1 . .
    C C7 -0.2677(4) -0.0144(3) 0.49312(17) 0.0589(7) Uani d . 1 . .
    H H7 -0.3134 0.0283 0.4512 0.071 Uiso calc R 1 . .
    C C23 0.6525(5) 0.4530(3) 1.41707(19) 0.0712(9) Uani d . 1 . .
    H H23 0.7105 0.4877 1.4754 0.085 Uiso calc R 1 . .
    N N4 0.5327(3) 0.21532(17) 0.82123(15) 0.0454(5) Uani d . 1 . .
    N N5 0.5512(4) 0.2366(3) 0.75124(19) 0.0928(10) Uani d . 1 . .
    H H3WA -0.218(3) 0.149(3) 0.958(2) 0.139 Uiso d D 1 . .
    H H3WB -0.129(6) 0.095(3) 1.019(2) 0.139 Uiso d D 1 . .
loop_
    _atom_site_aniso_label
    _atom_site_aniso_U_11
    _atom_site_aniso_U_22
    _atom_site_aniso_U_33
    _atom_site_aniso_U_12
    _atom_site_aniso_U_13
    _atom_site_aniso_U_23
    Mn1 0.0397(2) 0.0212(2) 0.0312(2) 0.00640(14) -0.00187(14) 0.00203(13)
    N2 0.0304(9) 0.0229(8) 0.0391(10) 0.0044(7) 0.0049(8) 0.0039(7)
    O1 0.0485(9) 0.0231(7) 0.0323(8) 0.0081(6) -0.0029(7) 0.0024(6)
    N1 0.0336(9) 0.0223(9) 0.0356(10) 0.0045(7) 0.0035(8) 0.0052(7)
    O2 0.0491(9) 0.0282(8) 0.0333(8) 0.0083(7) -0.0016(7) 0.0030(6)
    C11 0.0342(11) 0.0340(12) 0.0343(12) 0.0075(9) 0.0026(9) 0.0108(9)
    O3 0.0420(9) 0.0340(9) 0.0492(10) 0.0069(7) 0.0057(7) 0.0137(7)
    C1 0.0284(10) 0.0281(10) 0.0324(11) 0.0036(8) 0.0045(9) 0.0014(9)
    C28 0.0279(10) 0.0342(12) 0.0331(11) 0.0046(8) 0.0046(9) 0.0034(9)
    C19 0.0314(11) 0.0334(12) 0.0343(12) 0.0018(9) 0.0054(9) 0.0022(9)
    C10 0.0313(11) 0.0308(11) 0.0311(11) 0.0040(8) 0.0024(9) 0.0033(9)
    C16 0.0421(12) 0.0278(11) 0.0495(14) 0.0055(9) 0.0125(11) 0.0049(10)
    C18 0.0308(11) 0.0266(10) 0.0399(12) 0.0016(8) 0.0075(9) -0.0015(9)
    N3 0.0398(11) 0.0522(12) 0.0410(12) 0.0148(9) 0.0072(9) 0.0120(9)
    C22 0.092(2) 0.0518(17) 0.0509(17) 0.0014(16) 0.0000(16) -0.0164(14)
    C25 0.0356(12) 0.0539(15) 0.0356(12) 0.0069(10) 0.0064(10) 0.0006(11)
    C12 0.0337(11) 0.0262(11) 0.0441(13) 0.0062(9) 0.0080(10) 0.0096(9)
    C9 0.0358(12) 0.0392(12) 0.0330(12) 0.0037(9) 0.0025(9) 0.0040(9)
    C4 0.0384(12) 0.0417(13) 0.0355(12) 0.0007(10) 0.0052(10) -0.0010(10)
    C5 0.0602(16) 0.0482(15) 0.0389(14) -0.0036(12) 0.0011(12) -0.0052(12)
    C3 0.0425(13) 0.0270(11) 0.0426(13) 0.0019(9) 0.0033(10) -0.0024(9)
    C2 0.0370(11) 0.0276(11) 0.0368(12) 0.0055(9) 0.0034(9) 0.0052(9)
    C21 0.0634(17) 0.0437(14) 0.0456(15) 0.0030(12) 0.0044(13) -0.0050(12)
    C20 0.0351(12) 0.0410(13) 0.0363(12) 0.0014(10) 0.0071(10) -0.0014(10)
    C6 0.0670(18) 0.0696(19) 0.0353(14) -0.0041(15) -0.0060(13) -0.0019(13)
    C14 0.0572(15) 0.0338(13) 0.0608(16) 0.0148(11) 0.0081(13) 0.0226(12)
    C15 0.0487(14) 0.0228(11) 0.0625(16) 0.0077(10) 0.0170(12) 0.0100(11)
    C26 0.0409(13) 0.0531(14) 0.0370(13) 0.0148(11) 0.0017(10) 0.0127(11)
    C13 0.0532(14) 0.0327(12) 0.0490(14) 0.0093(10) 0.0009(11) 0.0092(11)
    C17 0.0300(10) 0.0259(10) 0.0420(12) 0.0033(8) 0.0101(9) 0.0069(9)
    C8 0.0578(15) 0.0496(15) 0.0413(14) 0.0081(12) -0.0041(12) 0.0095(11)
    C27 0.0367(12) 0.0392(12) 0.0399(13) 0.0114(9) 0.0024(10) 0.0087(10)
    C24 0.0590(17) 0.0692(19) 0.0370(14) 0.0096(14) -0.0001(12) 0.0011(13)
    C7 0.0646(17) 0.0703(19) 0.0391(14) 0.0113(14) -0.0051(13) 0.0133(13)
    C23 0.086(2) 0.073(2) 0.0393(15) 0.0053(17) -0.0039(15) -0.0150(14)
    N4 0.0364(11) 0.0474(12) 0.0519(13) 0.0075(9) 0.0045(9) 0.0099(10)
    N5 0.0725(18) 0.149(3) 0.0665(18) 0.0116(18) 0.0128(15) 0.0513(19)
_geom_special_details
;
 All esds (except the esd in the dihedral angle between two l.s. planes)
 are estimated using the full covariance matrix.  The cell esds are taken
 into account individually in the estimation of esds in distances, angles
 and torsion angles; correlations between esds in cell parameters are only
 used when they are defined by crystal symmetry.  An approximate (isotropic)
 treatment of cell esds is used for estimating esds involving l.s. planes.
;
loop_
    _geom_bond_atom_site_label_1
    _geom_bond_atom_site_label_2
    _geom_bond_site_symmetry_2
    _geom_bond_distance
    _geom_bond_publ_flag
    Mn1 O2 . 1.8644(15) y
    Mn1 O1 . 1.8799(14) y
    Mn1 N1 . 1.9663(17) y
    Mn1 N2 . 1.9672(17) y
    Mn1 N3 . 2.2465(19) y
    Mn1 O3 . 2.3905(16) y
    N2 C18 . 1.309(3) ?
    N2 C17 . 1.419(3) ?
    O1 C1 . 1.309(2) ?
    N1 C11 . 1.306(3) ?
    N1 C12 . 1.426(3) ?
    O2 C28 . 1.310(3) ?
    C11 C10 . 1.419(3) ?
    C11 H11 . 0.9300 ?
    O3 H3WA . 0.824(10) ?
    O3 H3WB . 0.82(3) ?
    C1 C10 . 1.414(3) ?
    C1 C2 . 1.420(3) ?
    C28 C19 . 1.409(3) ?
    C28 C27 . 1.425(3) ?
    C19 C18 . 1.422(3) ?
    C19 C20 . 1.458(3) ?
    C10 C9 . 1.458(3) ?
    C16 C15 . 1.375(3) ?
    C16 C17 . 1.388(3) ?
    C16 H16 . 0.9300 ?
    C18 H18 . 0.9300 ?
    N3 N4 . 1.180(3) ?
    C22 C21 . 1.369(4) ?
    C22 C23 . 1.396(4) ?
    C22 H22 . 0.9300 ?
    C25 C24 . 1.413(3) ?
    C25 C20 . 1.417(3) ?
    C25 C26 . 1.425(4) ?
    C12 C13 . 1.389(3) ?
    C12 C17 . 1.405(3) ?
    C9 C4 . 1.409(3) ?
    C9 C8 . 1.411(3) ?
    C4 C5 . 1.416(3) ?
    C4 C3 . 1.418(3) ?
    C5 C6 . 1.361(4) ?
    C5 H5 . 0.9300 ?
    C3 C2 . 1.355(3) ?
    C3 H3 . 0.9300 ?
    C2 H2 . 0.9300 ?
    C21 C20 . 1.405(3) ?
    C21 H21 . 0.9300 ?
    C6 C7 . 1.393(4) ?
    C6 H6 . 0.9300 ?
    C14 C15 . 1.380(4) ?
    C14 C13 . 1.381(3) ?
    C14 H14 . 0.9300 ?
    C15 H15 . 0.9300 ?
    C26 C27 . 1.341(3) ?
    C26 H26 . 0.9300 ?
    C13 H13 . 0.9300 ?
    C8 C7 . 1.367(4) ?
    C8 H8 . 0.9300 ?
    C27 H27 . 0.9300 ?
    C24 C23 . 1.359(4) ?
    C24 H24 . 0.9300 ?
    C7 H7 . 0.9300 ?
    C23 H23 . 0.9300 ?
    N4 N5 . 1.163(3) ?
loop_
    _geom_angle_atom_site_label_1
    _geom_angle_atom_site_label_2
    _geom_angle_atom_site_label_3
    _geom_angle_site_symmetry_1
    _geom_angle_site_symmetry_3
    _geom_angle
    _geom_angle_publ_flag
    O2 Mn1 O1 . . 91.53(6) ?
    O2 Mn1 N1 . . 173.78(7) ?
    O1 Mn1 N1 . . 92.11(7) ?
    O2 Mn1 N2 . . 92.48(7) ?
    O1 Mn1 N2 . . 172.58(6) ?
    N1 Mn1 N2 . . 83.37(7) ?
    O2 Mn1 N3 . . 94.70(7) ?
    O1 Mn1 N3 . . 96.71(7) ?
    N1 Mn1 N3 . . 89.87(7) ?
    N2 Mn1 N3 . . 89.18(7) ?
    O2 Mn1 O3 . . 88.06(6) ?
    O1 Mn1 O3 . . 88.87(6) ?
    N1 Mn1 O3 . . 86.98(6) ?
    N2 Mn1 O3 . . 85.04(6) ?
    N3 Mn1 O3 . . 173.70(6) ?
    C18 N2 C17 . . 122.21(18) ?
    C18 N2 Mn1 . . 124.62(15) ?
    C17 N2 Mn1 . . 113.16(13) ?
    C1 O1 Mn1 . . 129.97(13) ?
    C11 N1 C12 . . 122.49(18) ?
    C11 N1 Mn1 . . 124.55(15) ?
    C12 N1 Mn1 . . 112.82(14) ?
    C28 O2 Mn1 . . 129.92(14) ?
    N1 C11 C10 . . 127.3(2) ?
    N1 C11 H11 . . 116.4 ?
    C10 C11 H11 . . 116.4 ?
    Mn1 O3 H3WA . . 122(3) ?
    Mn1 O3 H3WB . . 112(3) ?
    H3WA O3 H3WB . . 109(2) ?
    O1 C1 C10 . . 123.96(18) ?
    O1 C1 C2 . . 116.30(18) ?
    C10 C1 C2 . . 119.74(18) ?
    O2 C28 C19 . . 124.40(19) ?
    O2 C28 C27 . . 115.74(19) ?
    C19 C28 C27 . . 119.9(2) ?
    C28 C19 C18 . . 121.72(19) ?
    C28 C19 C20 . . 119.3(2) ?
    C18 C19 C20 . . 119.0(2) ?
    C1 C10 C11 . . 121.72(19) ?
    C1 C10 C9 . . 119.03(19) ?
    C11 C10 C9 . . 119.25(19) ?
    C15 C16 C17 . . 120.1(2) ?
    C15 C16 H16 . . 120.0 ?
    C17 C16 H16 . . 120.0 ?
    N2 C18 C19 . . 126.8(2) ?
    N2 C18 H18 . . 116.6 ?
    C19 C18 H18 . . 116.6 ?
    N4 N3 Mn1 . . 123.20(16) ?
    C21 C22 C23 . . 121.1(3) ?
    C21 C22 H22 . . 119.5 ?
    C23 C22 H22 . . 119.5 ?
    C24 C25 C20 . . 119.9(2) ?
    C24 C25 C26 . . 120.8(2) ?
    C20 C25 C26 . . 119.3(2) ?
    C13 C12 C17 . . 119.66(19) ?
    C13 C12 N1 . . 125.0(2) ?
    C17 C12 N1 . . 115.35(18) ?
    C4 C9 C8 . . 117.2(2) ?
    C4 C9 C10 . . 119.0(2) ?
    C8 C9 C10 . . 123.8(2) ?
    C9 C4 C5 . . 120.2(2) ?
    C9 C4 C3 . . 119.6(2) ?
    C5 C4 C3 . . 120.2(2) ?
    C6 C5 C4 . . 121.1(3) ?
    C6 C5 H5 . . 119.5 ?
    C4 C5 H5 . . 119.5 ?
    C2 C3 C4 . . 121.7(2) ?
    C2 C3 H3 . . 119.2 ?
    C4 C3 H3 . . 119.2 ?
    C3 C2 C1 . . 120.8(2) ?
    C3 C2 H2 . . 119.6 ?
    C1 C2 H2 . . 119.6 ?
    C22 C21 C20 . . 121.4(3) ?
    C22 C21 H21 . . 119.3 ?
    C20 C21 H21 . . 119.3 ?
    C21 C20 C25 . . 117.3(2) ?
    C21 C20 C19 . . 124.1(2) ?
    C25 C20 C19 . . 118.7(2) ?
    C5 C6 C7 . . 118.8(2) ?
    C5 C6 H6 . . 120.6 ?
    C7 C6 H6 . . 120.6 ?
    C15 C14 C13 . . 120.7(2) ?
    C15 C14 H14 . . 119.7 ?
    C13 C14 H14 . . 119.7 ?
    C16 C15 C14 . . 120.3(2) ?
    C16 C15 H15 . . 119.8 ?
    C14 C15 H15 . . 119.8 ?
    C27 C26 C25 . . 122.1(2) ?
    C27 C26 H26 . . 119.0 ?
    C25 C26 H26 . . 119.0 ?
    C14 C13 C12 . . 119.7(2) ?
    C14 C13 H13 . . 120.2 ?
    C12 C13 H13 . . 120.2 ?
    C16 C17 C12 . . 119.6(2) ?
    C16 C17 N2 . . 125.5(2) ?
    C12 C17 N2 . . 114.96(17) ?
    C7 C8 C9 . . 121.1(2) ?
    C7 C8 H8 . . 119.4 ?
    C9 C8 H8 . . 119.4 ?
    C26 C27 C28 . . 120.8(2) ?
    C26 C27 H27 . . 119.6 ?
    C28 C27 H27 . . 119.6 ?
    C23 C24 C25 . . 121.1(3) ?
    C23 C24 H24 . . 119.5 ?
    C25 C24 H24 . . 119.5 ?
    C8 C7 C6 . . 121.6(3) ?
    C8 C7 H7 . . 119.2 ?
    C6 C7 H7 . . 119.2 ?
    C24 C23 C22 . . 119.2(3) ?
    C24 C23 H23 . . 120.4 ?
    C22 C23 H23 . . 120.4 ?
    N5 N4 N3 . . 179.3(3) ?
loop_
    _geom_hbond_atom_site_label_D
    _geom_hbond_atom_site_label_H
    _geom_hbond_atom_site_label_A
    _geom_hbond_site_symmetry_A
    _geom_hbond_distance_DH
    _geom_hbond_distance_HA
    _geom_hbond_distance_DA
    _geom_hbond_angle_DHA
    O3 H3WA N3 1_455 0.824(10) 2.10(3) 2.911(3) 167(4)
    O3 H3WB O1 2_557 0.82(3) 2.14(3) 2.941(2) 164(4)
    O3 H3WB O2 2_557 0.82(3) 2.57(3) 3.130(2) 127(3)
data_global
_journal_date_recd_electronic     2009-12-02
_journal_date_accepted     2009-12-08
_journal_name_full     'Acta Crystallographica, Section E'
_journal_year     2010
_journal_volume     66
_journal_issue      1
_journal_page_first     m50
_journal_page_last     m50
_journal_paper_category     QM
_journal_coeditor_code     HB5265
_publ_contact_author_name     'Cui-Juan Wang'
_publ_contact_author_address
;
Department of Chemistry and Chemical Engineering,
School of bioengineering, SouthWest
JiaoTong University,
Chengdu, Sichuan, 610031, People's Republic of China
;
_publ_contact_author_email     'wangcuijuan2000@126.com'
_publ_contact_author_fax     '86 28-87252332'
_publ_contact_author_phone     '86 28-87252332'
_publ_section_title
;\
Aquaazido{3,3'-[<i>o</i>-phenylenebis(nitrilomethylidyne)]di-2-naphtholato}\
manganese(III)
;
loop_
    _publ_author_name
    _publ_author_address
    'Cui-Juan Wang'
;
Department of Chemistry and Chemical Engineering,
School of Bioengineering,
SouthWest JiaoTong University,
Chengdu, Sichuan 610031, People's Republic of China
;
    'Xian-Li Zhou'
;
Department of Chemistry and Chemical Engineering,
School of Bioengineering,
SouthWest JiaoTong University,
Chengdu, Sichuan 610031, People's Republic of China
;
    'Bing-Jun Zhang'
;
Department of Chemistry and Chemical Engineering,
School of Bioengineering,
SouthWest JiaoTong University,
Chengdu, Sichuan 610031, People's Republic of China
;
