# Supplementary material for: Aqua­azido­{3,3′-[o-phenyl­enebis(nitrilo­methyl­idyne)]di-2-naphtholato}manganese(III)
Source: Acta Crystallogr Sect E Struct Rep Online. 2009 Dec 12;66(Pt 1):m50. doi: 10.1107/S1600536809052659 (PMC2980230; doi:10.1107/S1600536809052659)
Supplement: Supplementary file 2 [file e-66-00m50-Isup2.hkl]

# 
# h,k,l, Fc-squared, Fo-squared, sigma(Fo-squared) and status flag 
# 
data_I
_shelx_title ' 1 in P-1' 
_shelx_refln_list_code          4 
_shelx_F_calc_maximum      325.66 
_exptl_crystal_F_000       544.00 
_reflns_d_resolution_high  0.8347 
 
loop_ 
 _symmetry_equiv_pos_as_xyz 
 'x, y, z' 
 '-x, -y, -z' 
 
_cell_length_a     6.6827 
_cell_length_b    11.8803 
_cell_length_c    15.3778 
_cell_angle_alpha  99.455 
_cell_angle_beta   97.692 
_cell_angle_gamma  98.180 
 
_shelx_F_squared_multiplier     1.000 
 
loop_ 
 _refln_index_h 
 _refln_index_k 
 _refln_index_l 
 _refln_F_squared_calc 
 _refln_F_squared_meas 
 _refln_F_squared_sigma 
 _refln_observed_status 
   1   0   0      235.00      216.55      3.41 o 
   2   0   0      583.05      649.82      8.88 o 
   3   0   0     1077.11     1109.20     17.77 o 
   4   0   0      557.60      530.16      7.15 o 
   5   0   0       45.92       50.84      3.01 o 
   6   0   0        2.05        3.29      3.17 o 
   7   0   0       88.08       78.40      7.64 o 
  -7   1   0       21.99       25.24      7.68 o 
  -6   1   0      286.63      310.60      9.13 o 
  -5   1   0       16.98       16.36      1.96 o 
  -4   1   0       36.93       41.89      2.43 o 
  -3   1   0     2159.59     2106.49     20.88 o 
  -2   1   0      188.79      216.72      4.10 o 
  -1   1   0    18918.97    19205.52    178.25 o 
   1   1   0      949.69      958.28      9.33 o 
   2   1   0      867.01      851.35      9.51 o 
   3   1   0      293.43      293.74      4.81 o 
   4   1   0        6.55        5.44      1.50 o 
   5   1   0        1.83        3.37      1.91 o 
   6   1   0      253.23      244.58      8.14 o 
   7   1   0       96.90       74.06     13.17 o 
  -7   2   0       18.52       13.32     10.42 o 
  -6   2   0      319.27      331.44      9.16 o 
  -5   2   0       53.70       65.90      3.89 o 
  -4   2   0      441.47      437.02      7.18 o 
  -3   2   0      220.06      205.72      4.29 o 
  -2   2   0      349.85      380.62      5.65 o 
  -1   2   0     8862.07     9598.57     76.39 o 
   1   2   0       57.47       44.63      1.54 o 
   2   2   0      116.25      120.00      3.11 o 
   3   2   0     1515.31     1500.78     14.74 o 
   4   2   0       11.93       17.46      1.96 o 
   5   2   0        4.82        6.58      2.12 o 
   6   2   0        3.51        5.47      2.60 o 
   7   2   0       74.02       64.65      7.68 o 
  -7   3   0      316.03      351.65     19.20 o 
  -6   3   0      150.33      125.49      8.12 o 
  -5   3   0      130.29      136.46      5.71 o 
  -4   3   0     1629.49     1678.58     19.91 o 
  -3   3   0      377.63      360.30      6.15 o 
  -2   3   0     1658.53     1770.52     17.05 o 
  -1   3   0      115.97      128.02      2.53 o 
   0   3   0     6959.76     7184.01     79.46 o 
   1   3   0        6.15        9.98      1.04 o 
   2   3   0      842.08      823.10      8.13 o 
   3   3   0      545.76      559.13      7.02 o 
   4   3   0       94.10       89.83      3.46 o 
   5   3   0      279.77      294.20      8.38 o 
   6   3   0      103.39      105.93      5.38 o 
   7   3   0        8.20       12.06      4.21 o 
  -7   4   0        1.11        4.94      4.66 o 
  -6   4   0     1174.27     1224.62     27.16 o 
  -5   4   0      112.09      118.59      4.57 o 
  -4   4   0       36.79       37.02      2.58 o 
  -3   4   0      205.36      198.07      4.47 o 
  -2   4   0      225.56      237.05      3.99 o 
  -1   4   0      583.39      563.06      6.95 o 
   0   4   0      578.79      562.48     11.65 o 
   1   4   0      122.76      116.68      2.71 o 
   2   4   0     2229.48     2208.40     24.29 o 
   3   4   0      291.48      272.71      6.15 o 
   4   4   0      215.34      216.62      5.52 o 
   5   4   0        7.60        4.28      1.99 o 
   6   4   0      138.75      133.77      7.01 o 
   7   4   0       19.75       21.69      4.68 o 
  -7   5   0      128.60      151.43     14.27 o 
  -6   5   0       57.53       67.95      7.64 o 
  -5   5   0       31.20       27.16      9.33 o 
  -4   5   0      425.35      435.22      9.98 o 
  -3   5   0       40.04       40.42      2.27 o 
  -2   5   0       57.27       68.87      3.17 o 
  -1   5   0      253.22      211.45      3.51 o 
   0   5   0     1679.71     1756.08     22.47 o 
   1   5   0     8812.27     9861.24     95.98 o 
   2   5   0      105.07      107.06      3.57 o 
   3   5   0     1297.55     1257.62     18.47 o 
   4   5   0       92.63       95.35      5.19 o 
   5   5   0      125.82      126.25      8.87 o 
   6   5   0      175.36      181.77      6.11 o 
  -7   6   0      165.55      165.70     14.27 o 
  -6   6   0       22.93       20.18      5.27 o 
  -5   6   0       28.45       21.44      4.46 o 
  -4   6   0      555.88      551.81     12.90 o 
  -3   6   0       52.15       51.75      2.04 o 
  -2   6   0        1.59        1.87      1.29 o 
  -1   6   0      217.07      245.95      4.09 o 
   0   6   0     7039.08     7873.82    102.08 o 
   1   6   0      178.75      188.47      5.11 o 
   2   6   0      998.64     1008.69     12.96 o 
   3   6   0      377.28      367.45      8.40 o 
   4   6   0        2.16       -1.92      2.19 o 
   5   6   0       73.15       74.46      5.76 o 
   6   6   0        7.52        5.20      4.62 o 
  -7   7   0       35.67       25.24      7.68 o 
  -6   7   0       17.00       13.25      4.65 o 
  -5   7   0      233.57      262.67     23.04 o 
  -4   7   0      373.63      368.62     20.30 o 
  -3   7   0      533.99      515.80     14.34 o 
  -2   7   0      205.52      219.29      5.29 o 
  -1   7   0     1122.54     1105.24     11.94 o 
   0   7   0     1000.57     1121.20     20.04 o 
   1   7   0       74.41       80.87      3.58 o 
   2   7   0      599.42      565.96     10.14 o 
   3   7   0       14.69       15.65      3.04 o 
   4   7   0      147.38      147.68      6.47 o 
   5   7   0      136.37      133.99      8.19 o 
   6   7   0        0.51        3.37      7.13 o 
  -7   8   0        0.04        5.49      5.49 o 
  -6   8   0      319.97      322.97     12.59 o 
  -5   8   0      139.22      153.25      7.48 o 
  -4   8   0      912.89      897.61     32.92 o 
  -3   8   0      613.96      664.98     24.14 o 
  -2   8   0        0.55       -3.29      2.19 o 
  -1   8   0      472.02      455.89      6.30 o 
   0   8   0        3.32        3.66      2.53 o 
   1   8   0      236.67      248.16      6.27 o 
   2   8   0        3.47        5.81      1.93 o 
   3   8   0      374.20      363.35     10.00 o 
   4   8   0      101.68      103.85      5.94 o 
   5   8   0       31.34       30.34      5.78 o 
  -6   9   0      166.69      162.05     11.52 o 
  -5   9   0     1432.35     1505.52     50.48 o 
  -4   9   0      548.84      536.59     24.14 o 
  -3   9   0        8.39       10.97      4.39 o 
  -2   9   0       73.40       83.98      5.48 o 
  -1   9   0       20.18       19.50      1.65 o 
   0   9   0      121.05      129.72      6.53 o 
   1   9   0      117.03      122.74      5.73 o 
   2   9   0      103.63      100.47      4.62 o 
   3   9   0       89.48      106.55      5.92 o 
   4   9   0       18.78       14.79      3.70 o 
   5   9   0      188.08      186.45     13.12 o 
  -6  10   0      175.07      201.91     18.65 o 
  -5  10   0        7.09        8.78      6.58 o 
  -4  10   0       56.17       46.09      8.78 o 
  -3  10   0       42.12       40.60      6.58 o 
  -2  10   0       95.49       98.80      6.29 o 
  -1  10   0      165.47      162.72      4.74 o 
   0  10   0      144.59      155.35      7.80 o 
   1  10   0       26.12       20.23      9.88 o 
   2  10   0        2.55        3.12      2.14 o 
   3  10   0       13.80        9.84      3.13 o 
   4  10   0      196.54      215.85     10.42 o 
  -5  11   0      129.39      117.41     13.17 o 
  -4  11   0       39.14       42.80      8.78 o 
  -3  11   0      186.21      208.49     13.17 o 
  -2  11   0       54.71       58.16      6.58 o 
  -1  11   0      530.76      525.15     34.57 o 
   0  11   0       31.24       10.64     10.97 o 
   1  11   0       40.39       15.36      7.68 o 
   2  11   0       24.46       31.78      3.24 o 
   3  11   0      132.96      129.47      6.77 o 
  -5  12   0       53.94       49.38     10.97 o 
  -4  12   0      110.16      103.15     12.07 o 
  -3  12   0        8.04        7.68      4.39 o 
  -2  12   0      307.35      308.35     14.27 o 
  -1  12   0       35.81       30.72      4.39 o 
   1  12   0       51.57       54.87     10.97 o 
   2  12   0       85.95       82.06      4.86 o 
  -4  13   0       27.03       30.72      7.68 o 
  -3  13   0      156.10      154.72     12.07 o 
  -2  13   0       47.38       52.67      6.58 o 
   1  13   0        1.75       -3.29      7.68 o 
   1 -14   1      150.99      164.60      8.78 o 
   2 -14   1      155.86      141.55     10.97 o 
  -1 -13   1       59.97       46.09     12.07 o 
   1 -13   1      319.45      323.71     13.17 o 
   2 -13   1        0.08       -1.10      4.39 o 
   3 -13   1      233.29      250.19     15.36 o 
   4 -13   1       15.12       25.24      7.68 o 
  -3 -12   1      258.14      251.85     12.13 o 
  -2 -12   1      139.76      152.84      6.28 o 
  -1 -12   1        2.47        2.19      6.58 o 
   0 -12   1      655.30      619.95     38.41 o 
   1 -12   1      185.55      179.96      8.78 o 
   2 -12   1      210.60      210.69     12.07 o 
   3 -12   1       14.84       17.56      6.58 o 
   4 -12   1       49.06       57.06      9.88 o 
   5 -12   1       45.53       43.89      9.88 o 
  -3 -11   1       39.08       52.80      4.95 o 
  -2 -11   1        1.99        1.54      2.19 o 
  -1 -11   1      283.60      281.41     26.88 o 
   0 -11   1       49.84       59.57      7.34 o 
   1 -11   1      206.94      204.96     21.40 o 
   2 -11   1       42.68       46.31      5.27 o 
   3 -11   1      110.44      114.12      9.88 o 
   4 -11   1       13.98       12.07      6.58 o 
   5 -11   1       66.13       50.48      9.88 o 
  -4 -10   1       90.56       99.04      6.84 o 
  -3 -10   1        0.10       -2.68      2.45 o 
  -2 -10   1        0.91        1.98      2.19 o 
  -1 -10   1       29.54       33.40      5.78 o 
   0 -10   1      134.82      134.41      7.16 o 
   1 -10   1      288.71      300.74      9.46 o 
   2 -10   1       11.90        9.63      3.43 o 
   3 -10   1        8.11       10.97      5.49 o 
   4 -10   1        8.95        5.49      5.49 o 
   5 -10   1       53.59       59.26     10.97 o 
   6 -10   1        0.40        2.19      7.68 o 
  -5  -9   1       59.67       47.40     15.91 o 
  -4  -9   1       15.19       13.51      6.38 o 
  -3  -9   1       35.10       34.95      3.88 o 
  -2  -9   1      330.75      317.04      7.44 o 
  -1  -9   1       14.80       13.72      3.88 o 
   0  -9   1       95.90       96.54      5.63 o 
   1  -9   1      100.81       92.30      3.04 o 
   2  -9   1      837.03      877.90     20.29 o 
   3  -9   1       75.67       89.98      8.78 o 
   4  -9   1       10.52        5.49      5.49 o 
   5  -9   1     1558.49     1479.19     49.38 o 
   6  -9   1       68.51       65.11      7.68 o 
  -5  -8   1      194.34      198.18     17.48 o 
  -4  -8   1       24.74       21.47      5.58 o 
  -3  -8   1      169.82      162.86      7.65 o 
  -2  -8   1        8.47        7.51      1.96 o 
  -1  -8   1      208.89      197.31      7.97 o 
   0  -8   1       55.02       62.31      4.62 o 
   1  -8   1      117.29      124.17      3.80 o 
   2  -8   1      344.66      352.57     18.65 o 
   3  -8   1      240.76      237.56     24.14 o 
   4  -8   1     2228.06     2338.39     64.74 o 
   5  -8   1        2.20       -1.10      2.82 o 
   6  -8   1      282.78      303.63     12.59 o 
   7  -8   1       15.82       19.75      6.58 o 
  -6  -7   1       32.60       38.97      8.12 o 
  -5  -7   1       17.10       16.02      6.10 o 
  -4  -7   1      162.22      168.26      7.83 o 
  -3  -7   1       46.58       50.09      3.69 o 
  -2  -7   1       13.21        4.55      2.85 o 
  -1  -7   1       89.61       83.47      5.56 o 
   0  -7   1      589.49      638.48     13.45 o 
   1  -7   1     1378.25     1262.75     16.26 o 
   2  -7   1        4.77        4.76      1.44 o 
   3  -7   1      420.31      396.38     12.41 o 
   4  -7   1      781.16      759.49     38.95 o 
   5  -7   1      395.23      376.07     15.36 o 
   6  -7   1       13.84       12.98      4.46 o 
   7  -7   1        0.07       -8.23      5.49 o 
  -6  -6   1       40.18       45.56      6.46 o 
  -5  -6   1       70.63       57.76      7.44 o 
  -4  -6   1       43.30       40.98      3.89 o 
  -3  -6   1       69.70       59.51      4.83 o 
  -2  -6   1     2407.20     2569.33     28.11 o 
  -1  -6   1       99.58       81.51      2.67 o 
   0  -6   1        2.47       15.17      2.26 o 
   1  -6   1     1127.88     1073.85     13.89 o 
   2  -6   1      421.46      412.36      9.07 o 
   3  -6   1       43.38       35.58      2.04 o 
   4  -6   1        6.86        5.38      2.26 o 
   5  -6   1      159.49      161.12     15.36 o 
   6  -6   1       46.47       39.98      9.33 o 
   7  -6   1      105.58       94.37     12.07 o 
  -6  -5   1       89.94       90.12      5.02 o 
  -5  -5   1      270.16      274.69      8.41 o 
  -4  -5   1      111.72      102.31      5.29 o 
  -3  -5   1      992.91      970.93     15.41 o 
  -2  -5   1      323.28      347.84      6.37 o 
  -1  -5   1     2294.75     2314.38     33.10 o 
   0  -5   1       92.46       70.54      4.58 o 
   1  -5   1       12.45        6.73      1.88 o 
   2  -5   1      148.00      168.29      4.12 o 
   3  -5   1        4.86        5.49      1.65 o 
   4  -5   1      115.88      111.64      4.64 o 
   5  -5   1       30.00       24.40      3.12 o 
   6  -5   1      103.17      102.35      7.76 o 
   7  -5   1       58.18       68.03     10.97 o 
  -7  -4   1        8.14        9.13      3.69 o 
  -6  -4   1      170.71      168.27     10.06 o 
  -5  -4   1        0.18       -1.44      2.03 o 
  -4  -4   1      130.65      108.03      3.77 o 
  -3  -4   1      467.23      458.74      9.00 o 
  -2  -4   1     1353.61     1378.97     18.28 o 
  -1  -4   1      964.68     1166.04     13.41 o 
   0  -4   1      930.61      965.92     13.52 o 
   1  -4   1      362.68      358.72      6.05 o 
   2  -4   1      765.33      809.40     10.12 o 
   3  -4   1      376.09      394.99      6.62 o 
   4  -4   1      418.80      429.10      8.80 o 
   5  -4   1       67.39       63.85      6.49 o 
   6  -4   1      436.68      493.79     21.95 o 
   7  -4   1        5.36        3.29      6.58 o 
  -7  -3   1        8.54        6.97      4.21 o 
  -6  -3   1       27.87       27.14      3.49 o 
  -5  -3   1      312.05      322.22      7.71 o 
  -4  -3   1      117.59      118.29      3.94 o 
  -3  -3   1       11.16       11.77      1.35 o 
  -2  -3   1     1619.32     1600.86     14.45 o 
  -1  -3   1     1090.02     1078.78     16.12 o 
   0  -3   1      327.81      333.15      4.83 o 
   1  -3   1      760.65      775.85     10.55 o 
   2  -3   1      362.84      352.53      5.65 o 
   3  -3   1       66.03       57.57      2.62 o 
   4  -3   1      181.71      179.23      5.34 o 
   5  -3   1     1174.27     1210.11     18.65 o 
   6  -3   1        1.25        5.49      3.17 o 
   7  -3   1      183.05      219.41     11.64 o 
  -7  -2   1        4.36        8.91      3.86 o 
  -6  -2   1      190.23      187.89      6.52 o 
  -5  -2   1       79.20       79.20      3.81 o 
  -4  -2   1       70.71       66.24      3.01 o 
  -3  -2   1      321.03      303.53      6.12 o 
  -2  -2   1      669.37      687.48      9.57 o 
  -1  -2   1     1218.68     1325.21     13.48 o 
   0  -2   1     3151.28     3348.93     28.23 o 
   1  -2   1     2798.64     2971.92     23.32 o 
   2  -2   1      148.38      122.40      2.89 o 
   3  -2   1       83.61       90.25      3.02 o 
   4  -2   1     1370.28     1373.16     16.02 o 
   5  -2   1        0.20       -2.27      1.86 o 
   6  -2   1      152.61      163.37      9.28 o 
   7  -2   1      155.00      179.44     10.45 o 
  -7  -1   1        0.85        1.83      4.46 o 
  -6  -1   1      182.52      171.88      8.38 o 
  -5  -1   1        8.01        5.02      1.91 o 
  -4  -1   1       66.77       76.08      2.93 o 
  -3  -1   1     1896.01     1818.67     28.02 o 
  -2  -1   1     2479.07     2683.51     27.46 o 
  -1  -1   1     7355.09     7328.07     73.83 o 
   0  -1   1       60.07       55.43      1.29 o 
   1  -1   1      944.18      950.49      9.31 o 
   2  -1   1       16.81       14.57      1.34 o 
   3  -1   1      552.09      548.61      7.69 o 
   4  -1   1      849.65      896.68     13.99 o 
   5  -1   1       15.25       21.10      2.20 o 
   6  -1   1      334.68      349.17     14.69 o 
   7  -1   1        0.09        3.29      9.88 o 
  -7   0   1      125.80      109.60      8.43 o 
  -6   0   1      141.08      159.39      6.67 o 
  -5   0   1       34.50       35.98      2.78 o 
  -4   0   1        6.42        3.26      1.39 o 
  -3   0   1      382.19      411.33      5.48 o 
  -2   0   1     2755.85     2774.26     30.51 o 
  -1   0   1       20.30       92.17      5.49 o 
   1   0   1     2319.27     2333.27     25.43 o 
   2   0   1      264.74      292.00      5.33 o 
   3   0   1     1234.68     1227.36     14.69 o 
   4   0   1      241.53      236.40      5.22 o 
   5   0   1      154.18      169.10      5.77 o 
   6   0   1       78.38       74.51     11.15 o 
   7   0   1       88.99      106.73      8.70 o 
  -7   1   1       53.70       37.31      8.78 o 
  -6   1   1      189.51      211.65     10.18 o 
  -5   1   1       52.85       53.61      2.99 o 
  -4   1   1        4.38        3.76      1.33 o 
  -3   1   1      213.15      178.99      3.58 o 
  -2   1   1       76.43       80.40      2.09 o 
  -1   1   1     5332.69     5495.81     51.88 o 
   0   1   1      369.48      328.76      4.45 o 
   1   1   1     4104.83     4258.18     35.04 o 
   2   1   1      905.56      997.84     11.61 o 
   3   1   1       84.36       92.09      2.89 o 
   4   1   1      209.26      186.26      4.33 o 
   5   1   1        5.04        3.14      2.22 o 
   6   1   1      142.39      150.28     10.15 o 
   7   1   1       27.48       28.53      7.68 o 
  -7   2   1        2.68        3.38      9.33 o 
  -6   2   1      415.95      424.64     10.49 o 
  -5   2   1       20.36       20.52      4.99 o 
  -4   2   1      313.66      303.88      5.31 o 
  -3   2   1     1828.58     1837.23     18.23 o 
  -2   2   1        3.34        3.79      0.66 o 
  -1   2   1      176.10      191.05      2.48 o 
   0   2   1      465.83      493.33      6.14 o 
   1   2   1      251.32      270.59      4.39 o 
   2   2   1      420.54      399.94      5.35 o 
   3   2   1      846.26      806.76      9.21 o 
   4   2   1      492.43      500.98     10.14 o 
   5   2   1        0.88        3.53      2.12 o 
   6   2   1        5.32        7.77      2.80 o 
   7   2   1        9.71        9.71      5.00 o 
  -7   3   1      494.08      505.37     21.40 o 
  -6   3   1      121.62      123.54      8.95 o 
  -5   3   1       27.23       27.52      2.78 o 
  -4   3   1      439.78      438.09      7.32 o 
  -3   3   1       80.73       95.08      3.27 o 
  -2   3   1      187.61      231.94      3.76 o 
  -1   3   1     1772.07     1903.35     17.95 o 
   0   3   1     4554.85     4497.42     50.84 o 
   1   3   1        1.03        1.95      0.57 o 
   2   3   1      187.59      191.63      2.71 o 
   3   3   1     2298.80     2312.75     21.76 o 
   4   3   1       20.04       17.93      2.16 o 
   5   3   1       18.82       24.02      2.97 o 
   6   3   1      114.59      114.87      5.52 o 
   7   3   1        6.54        1.65      4.11 o 
  -7   4   1       48.42       64.74     10.97 o 
  -6   4   1       74.66       83.40     10.97 o 
  -5   4   1       40.41       54.87      7.68 o 
  -4   4   1      164.97      159.37      4.98 o 
  -3   4   1      415.52      424.47      6.28 o 
  -2   4   1      411.91      431.81      5.18 o 
  -1   4   1     1017.84     1266.06     13.53 o 
   0   4   1     5753.76     6099.22     78.91 o 
   1   4   1       92.62      103.70      2.06 o 
   2   4   1      536.45      511.94      7.60 o 
   3   4   1       24.48       30.35      2.10 o 
   4   4   1      153.08      140.77      4.43 o 
   5   4   1       96.46       98.00      4.60 o 
   6   4   1       24.64       18.66      4.59 o 
   7   4   1       56.76       54.57      5.45 o 
  -7   5   1        0.13        1.10      6.58 o 
  -6   5   1       15.33        6.04      3.88 o 
  -5   5   1       13.34        9.63      3.43 o 
  -4   5   1       51.61       51.61      3.46 o 
  -3   5   1       96.39       93.37      3.39 o 
  -2   5   1      335.11      403.81      8.01 o 
  -1   5   1     4009.77     4295.12     50.57 o 
   1   5   1      357.98      348.72      4.48 o 
   2   5   1      920.71      946.19     11.21 o 
   3   5   1     1046.18     1028.66     14.54 o 
   4   5   1      266.74      275.12      8.33 o 
   5   5   1       23.80       32.59      4.23 o 
   6   5   1      418.07      426.12     14.74 o 
  -7   6   1      103.65      119.61     12.07 o 
  -6   6   1       48.24       47.55      6.06 o 
  -5   6   1       12.39        7.93      3.43 o 
  -4   6   1      567.10      556.86     13.97 o 
  -3   6   1      252.05      241.31      4.91 o 
  -2   6   1      233.60      313.24      6.16 o 
  -1   6   1      201.02      179.82      3.38 o 
   0   6   1     3551.52     1385.91     37.31 o 
   1   6   1      213.91      181.57      3.78 o 
   2   6   1      165.20      186.50      4.46 o 
   3   6   1      672.07      631.32     12.09 o 
   4   6   1        6.56        5.55      4.12 o 
   5   6   1      250.33      246.15      9.29 o 
   6   6   1        0.19       -4.02      3.80 o 
  -7   7   1      236.88      247.99     15.36 o 
  -6   7   1      109.86      100.81     15.36 o 
  -5   7   1      110.71      114.43      7.30 o 
  -4   7   1        0.06       -1.76      1.83 o 
  -3   7   1      742.64      652.90     23.04 o 
  -2   7   1      548.97      613.06     11.18 o 
  -1   7   1      286.58      282.21      4.49 o 
   0   7   1      151.04       86.49     29.08 o 
   1   7   1       46.73       44.21      1.78 o 
   2   7   1      632.08      612.51     13.05 o 
   3   7   1      121.90      116.40      5.20 o 
   4   7   1        6.35        9.08      2.85 o 
   5   7   1      400.76      409.21     13.66 o 
  -7   8   1        2.12        4.73      4.65 o 
  -6   8   1      638.90      683.15     26.34 o 
  -5   8   1      252.49      262.45     10.42 o 
  -4   8   1      400.28      366.50     18.65 o 
  -3   8   1      175.10      184.35     12.07 o 
  -2   8   1       45.36       44.08      4.46 o 
  -1   8   1      631.70      621.12      8.20 o 
   0   8   1       37.13       30.65      6.97 o 
   1   8   1       12.32       12.86      1.44 o 
   2   8   1      143.25      144.08      5.36 o 
   3   8   1      377.08      369.35      9.10 o 
   4   8   1      653.83      676.43     14.51 o 
   5   8   1        3.57       -1.36      3.34 o 
  -6   9   1        0.32       -1.83      4.39 o 
  -5   9   1        6.89        6.58      6.58 o 
  -4   9   1      739.57      715.45     28.53 o 
  -3   9   1        3.57        4.39      4.39 o 
  -2   9   1       12.37        7.00      3.84 o 
  -1   9   1       25.05       30.90      1.78 o 
   0   9   1      267.14      214.47     24.69 o 
   1   9   1       61.07       74.72      5.41 o 
   2   9   1       45.17       46.18      4.68 o 
   3   9   1      204.07      208.52      7.29 o 
   4   9   1        4.52        4.33      3.46 o 
   5   9   1      119.38      117.37     11.07 o 
  -6  10   1       15.91       31.82      9.88 o 
  -5  10   1        2.43        4.39      6.58 o 
  -4  10   1       15.05       13.17      5.49 o 
  -3  10   1       90.87       86.69      8.78 o 
  -2  10   1      181.67      188.34     15.91 o 
  -1  10   1      149.08      141.38      5.89 o 
   0  10   1        3.93        2.19      2.59 o 
   1  10   1       57.64       60.35      9.88 o 
   2  10   1      345.06      363.37      8.85 o 
   3  10   1        7.62       10.11      3.80 o 
   4  10   1       60.32       62.16      7.90 o 
  -5  11   1       97.06      116.32     13.17 o 
  -4  11   1       45.87       39.50      8.78 o 
  -3  11   1      211.46      221.66     13.17 o 
  -2  11   1        7.49        5.49      3.29 o 
  -1  11   1      552.45      532.20     16.46 o 
   0  11   1       83.78       64.74     10.97 o 
   1  11   1       14.65       13.17      7.68 o 
   2  11   1      101.03      103.97      5.08 o 
   3  11   1       53.76       52.99      4.95 o 
  -5  12   1        3.57        0.00      5.49 o 
  -4  12   1      203.49      205.20     15.36 o 
  -3  12   1        8.18        3.29      4.39 o 
  -2  12   1      523.59      490.50     18.65 o 
  -1  12   1        0.39        1.10      3.29 o 
   1  12   1      420.83      388.45     24.14 o 
   2  12   1        5.24        2.44      6.41 o 
  -4  13   1        4.36        7.68      5.49 o 
  -3  13   1      110.02      107.54      9.88 o 
  -2  13   1       95.18      105.34      8.78 o 
   1 -14   2       73.47       93.27      7.68 o 
   2 -14   2      394.99      475.14     19.75 o 
  -2 -13   2        8.36       12.07      2.93 o 
  -1 -13   2      116.72      116.32     15.36 o 
   1 -13   2      296.01      312.74     13.17 o 
   2 -13   2       64.93       61.45      7.68 o 
   3 -13   2      145.85      172.28     13.17 o 
   4 -13   2        7.79        3.29      6.58 o 
  -3 -12   2       20.46       26.87      6.04 o 
  -2 -12   2      123.28      139.96      8.42 o 
  -1 -12   2       45.31       43.47      6.04 o 
   1 -12   2      175.76      175.57      9.88 o 
   2 -12   2       82.80       89.98      8.78 o 
   3 -12   2      114.91      118.51     10.97 o 
   4 -12   2       24.83       20.85      7.68 o 
   5 -12   2       14.59        4.39      6.58 o 
  -4 -11   2        3.29        0.76      5.00 o 
  -2 -11   2        1.77        3.29      2.19 o 
  -1 -11   2      295.81      274.55      9.52 o 
   0 -11   2      110.22      114.25      5.36 o 
   1 -11   2       73.95       70.42      4.99 o 
   2 -11   2       46.48       50.57      5.78 o 
   3 -11   2      184.77      156.92     12.07 o 
   4 -11   2      304.08      344.56     19.75 o 
   5 -11   2       38.63       46.09     10.97 o 
  -4 -10   2        5.50        4.39      3.80 o 
  -3 -10   2        0.30        1.65      2.81 o 
  -2 -10   2       37.63       45.64      3.61 o 
  -1 -10   2       22.27       25.14      2.75 o 
   0 -10   2       54.09       53.68      2.36 o 
   1 -10   2      184.85      192.15      9.60 o 
   2 -10   2       80.18       78.82      6.48 o 
   3 -10   2        2.29       -1.10      4.39 o 
   4 -10   2     1057.92     1050.13     37.31 o 
   5 -10   2        8.48        7.68      6.58 o 
   6 -10   2       14.83        6.58      7.68 o 
  -5  -9   2        6.67        3.92      5.27 o 
  -4  -9   2       16.71       16.07      4.05 o 
  -3  -9   2       40.37       38.73      3.88 o 
  -2  -9   2      205.30      214.60      6.62 o 
  -1  -9   2       10.96        9.27      2.85 o 
   0  -9   2       68.93       69.26      2.26 o 
   1  -9   2      253.49      257.11      6.12 o 
   2  -9   2      578.54      597.75     13.87 o 
   3  -9   2     3187.64     3410.47     84.49 o 
   4  -9   2      813.90      877.86     32.92 o 
   5  -9   2       39.69       39.46      4.39 o 
   6  -9   2       22.73       16.46      4.65 o 
  -5  -8   2      209.47      208.80      9.76 o 
  -4  -8   2        0.12        2.03      2.91 o 
  -3  -8   2      231.38      233.25      8.68 o 
  -2  -8   2       81.43       78.38      4.21 o 
  -1  -8   2      214.91      224.03      6.62 o 
   0  -8   2      101.31       99.71      2.42 o 
   1  -8   2      279.81      298.80      5.50 o 
   2  -8   2      838.99      847.77     16.89 o 
   3  -8   2      420.44      435.32     14.34 o 
   4  -8   2      894.38      956.37     18.61 o 
   5  -8   2       10.17        2.19      4.94 o 
   6  -8   2       49.02       53.68      6.29 o 
   7  -8   2       12.39       20.85      7.68 o 
  -6  -7   2       84.09       92.32     17.30 o 
  -5  -7   2       23.87       25.34      4.18 o 
  -4  -7   2       83.27       79.31      6.04 o 
  -3  -7   2       73.72       72.81      4.75 o 
  -2  -7   2      390.74      437.95     17.62 o 
  -1  -7   2      272.51      268.82      4.99 o 
   0  -7   2       57.76       61.59      1.73 o 
   1  -7   2     1159.68     1172.72     13.26 o 
   2  -7   2      449.11      434.68      8.74 o 
   3  -7   2      353.54      366.30     19.75 o 
   4  -7   2      484.16      448.21     10.77 o 
   5  -7   2       74.89       71.04      6.29 o 
   6  -7   2        0.56        2.49      4.21 o 
   7  -7   2        4.49       13.17      6.58 o 
  -6  -6   2       39.48       31.96      7.53 o 
  -5  -6   2       25.31       26.88      4.09 o 
  -4  -6   2      181.07      169.99      7.70 o 
  -3  -6   2       20.96       18.53      2.66 o 
  -2  -6   2     4774.97     5315.49     93.13 o 
  -1  -6   2      177.77      198.24      4.16 o 
   0  -6   2       51.15       34.16      1.40 o 
   1  -6   2      484.54      486.25      7.48 o 
   2  -6   2      582.86      561.86     10.20 o 
   3  -6   2      288.69      276.56     11.90 o 
   4  -6   2       15.53       13.19      4.66 o 
   5  -6   2      354.48      336.73      9.52 o 
   6  -6   2       12.27       12.85      3.70 o 
   7  -6   2       31.41       34.02      8.78 o 
  -6  -5   2       18.07       16.28      3.25 o 
  -5  -5   2      287.63      290.99      6.87 o 
  -4  -5   2        2.54       -0.16      1.86 o 
  -3  -5   2     5095.47     5337.10     62.32 o 
  -2  -5   2     1686.14     1797.57     35.47 o 
  -1  -5   2       18.06       11.45      2.04 o 
   0  -5   2      312.41      308.61      3.99 o 
   1  -5   2        9.68       10.44      1.29 o 
   2  -5   2       79.90       69.58      2.24 o 
   3  -5   2        2.83        1.65      1.65 o 
   4  -5   2      170.16      156.79      6.41 o 
   5  -5   2      334.12      333.01     31.17 o 
   6  -5   2       90.19       82.30      9.88 o 
   7  -5   2       60.28       47.18      9.88 o 
  -7  -4   2        0.58       -0.64      3.53 o 
  -6  -4   2      163.78      182.71      6.97 o 
  -5  -4   2      107.95      111.89      4.87 o 
  -4  -4   2      354.71      362.20     11.86 o 
  -3  -4   2      835.66      828.79      9.72 o 
  -2  -4   2      101.96      111.31      5.78 o 
  -1  -4   2        3.59        1.36      0.80 o 
   0  -4   2       34.61       32.72      1.07 o 
   1  -4   2      161.48      144.40      3.72 o 
   2  -4   2       31.08       39.74      1.84 o 
   3  -4   2      248.36      246.46      5.26 o 
   4  -4   2     5430.28     5600.39     70.06 o 
   5  -4   2        3.04       -0.44      3.17 o 
   6  -4   2       34.23       24.27      5.27 o 
   7  -4   2       29.60       28.53      8.78 o 
  -7  -3   2       47.57       52.38      5.71 o 
  -6  -3   2       95.68      103.45      5.19 o 
  -5  -3   2       41.51       41.89      3.27 o 
  -4  -3   2      144.47      152.51      4.30 o 
  -3  -3   2        8.74        7.77      1.26 o 
  -2  -3   2     2202.41     2182.36     20.52 o 
  -1  -3   2      103.33      119.32      3.33 o 
   0  -3   2      333.71      328.21      4.84 o 
   1  -3   2     1042.57     1080.04     10.40 o 
   2  -3   2     2705.80     2857.84     26.40 o 
   3  -3   2      919.19      900.26     12.92 o 
   4  -3   2     1034.81     1092.76     14.73 o 
   5  -3   2      644.32      666.66     12.74 o 
   6  -3   2       12.46        9.33      3.55 o 
   7  -3   2       46.46       54.72      7.34 o 
  -7  -2   2        0.69       -5.59      4.39 o 
  -6  -2   2       24.20       22.56      3.35 o 
  -5  -2   2      115.08      121.79      4.45 o 
  -4  -2   2        8.09        6.06      1.34 o 
  -3  -2   2      648.92      592.05      8.69 o 
  -2  -2   2      714.63      712.48      8.62 o 
  -1  -2   2     6763.26     7096.63     68.21 o 
   0  -2   2      204.49      212.13      3.57 o 
   1  -2   2       47.43       45.81      1.87 o 
   2  -2   2       88.91       63.56      2.86 o 
   3  -2   2      791.55      849.92     10.58 o 
   4  -2   2      744.39      778.73     10.82 o 
   5  -2   2       34.84       31.23      3.98 o 
   6  -2   2        9.62        9.51      4.31 o 
   7  -2   2      227.12      236.71     10.26 o 
  -7  -1   2        2.52        4.39      5.49 o 
  -6  -1   2       59.83       63.61      4.66 o 
  -5  -1   2       93.47       90.30      4.78 o 
  -4  -1   2       77.99       75.31      4.78 o 
  -3  -1   2     1839.80     1795.99     18.37 o 
  -2  -1   2      399.07      423.58      5.33 o 
  -1  -1   2    15924.88    16267.85    163.93 o 
   0  -1   2     2052.84     2092.87     17.69 o 
   1  -1   2     2501.69     2553.99     23.52 o 
   2  -1   2     1032.26     1123.65     11.03 o 
   3  -1   2       86.84       79.61      3.19 o 
   4  -1   2     1265.62     1309.02     15.48 o 
   5  -1   2       11.79        9.05      3.32 o 
   6  -1   2      108.60      114.38      8.08 o 
   7  -1   2       71.22       77.73      8.43 o 
  -7   0   2       33.61       36.21      8.78 o 
  -6   0   2      319.64      326.42     10.47 o 
  -5   0   2       11.82       20.30      2.66 o 
  -4   0   2       60.64       67.23      3.19 o 
  -3   0   2        3.80        5.35      1.20 o 
  -2   0   2   106055.55   105969.66    888.58 o 
  -1   0   2     1035.70     1030.66     14.68 o 
   0   0   2       14.77       14.97      0.61 o 
   1   0   2     2234.71     2285.59     22.99 o 
   2   0   2      778.01      793.60     12.84 o 
   3   0   2      751.61      750.46     10.41 o 
   4   0   2      113.24      115.96      3.79 o 
   5   0   2       89.89       95.72      4.58 o 
   6   0   2       22.42       21.51      4.34 o 
   7   0   2      115.52      125.29      9.21 o 
  -7   1   2       32.53       29.63      8.78 o 
  -6   1   2        3.46        4.39      2.85 o 
  -5   1   2      112.42      115.07      4.12 o 
  -4   1   2        6.88       13.66      1.63 o 
  -3   1   2     7492.76     7757.42     58.06 o 
  -2   1   2     1979.17     1970.45     19.79 o 
  -1   1   2      721.31      698.01      7.81 o 
   0   1   2     6479.30     6626.61     52.70 o 
   1   1   2       68.39       79.57      2.42 o 
   2   1   2      153.26      187.46      3.85 o 
   3   1   2      124.26      119.42      3.93 o 
   4   1   2      597.09      576.70      8.70 o 
   5   1   2      610.74      579.35     10.95 o 
   6   1   2       50.04       40.64      5.81 o 
   7   1   2      321.66      346.47     13.97 o 
  -8   2   2       40.44       41.34      8.12 o 
  -7   2   2        7.91       10.45      6.33 o 
  -6   2   2      195.11      201.33      7.20 o 
  -5   2   2       81.20       91.18      4.17 o 
  -4   2   2        2.53        3.54      1.29 o 
  -3   2   2     4303.81     4442.72     42.90 o 
  -2   2   2      347.38      364.04      4.99 o 
  -1   2   2       33.07       25.76      1.32 o 
   0   2   2     1090.17     1096.13     10.87 o 
   1   2   2     1208.13     1227.83     10.73 o 
   2   2   2       32.85       39.67      1.77 o 
   3   2   2        2.05        1.18      1.13 o 
   4   2   2        3.71        1.87      1.71 o 
   5   2   2      146.17      146.07      5.55 o 
   6   2   2      161.41      167.77      7.58 o 
   7   2   2       27.81       24.61      6.06 o 
  -7   3   2      123.62      138.35     12.07 o 
  -6   3   2      620.97      634.95     17.80 o 
  -5   3   2        5.96        9.30      2.30 o 
  -4   3   2      128.44      134.27      3.88 o 
  -3   3   2      110.55      101.17      2.61 o 
  -2   3   2      911.95      884.89      9.17 o 
  -1   3   2       49.98       52.00      2.02 o 
   0   3   2     2960.61     3134.14     28.67 o 
   1   3   2      403.63      389.83      6.54 o 
   2   3   2      136.95      148.64      2.29 o 
   3   3   2     2191.94     2277.89     21.83 o 
   4   3   2      163.54      158.43      4.95 o 
   5   3   2        6.13       10.28      2.60 o 
   6   3   2      255.66      263.52      9.01 o 
   7   3   2       34.47       30.27      5.02 o 
  -7   4   2       95.64      108.63     12.07 o 
  -6   4   2        1.01       -3.29      5.49 o 
  -5   4   2        0.98        0.00      2.63 o 
  -4   4   2       94.77       93.54      5.46 o 
  -3   4   2      434.95      396.62      5.60 o 
  -2   4   2      212.52      208.25      2.94 o 
  -1   4   2      148.25      158.14      2.57 o 
   0   4   2     6918.30     7260.19     64.59 o 
   1   4   2       91.93       87.33      2.05 o 
   2   4   2      400.43      398.77      6.07 o 
   3   4   2      375.02      386.92      7.54 o 
   4   4   2      181.80      178.48      5.45 o 
   5   4   2       38.81       39.01      3.48 o 
   6   4   2        1.23        4.45      3.00 o 
  -7   5   2       10.06        8.78      6.58 o 
  -6   5   2       95.06      106.44     10.97 o 
  -5   5   2       35.11       29.01      5.00 o 
  -4   5   2       11.56       16.29      3.43 o 
  -3   5   2      355.86      328.67      4.86 o 
  -2   5   2      142.67      148.36      9.26 o 
  -1   5   2    10875.82    12538.99    108.46 o 
   0   5   2     1010.20     1071.10     22.53 o 
   1   5   2      835.84      781.37      9.11 o 
   2   5   2      361.84      357.19      6.05 o 
   3   5   2      327.28      300.16      7.88 o 
   4   5   2      299.63      288.22      8.61 o 
   5   5   2       13.44       13.55      3.53 o 
   6   5   2      118.79      126.51      8.82 o 
  -7   6   2       37.79       50.48      8.78 o 
  -6   6   2      225.80      227.55     19.75 o 
  -5   6   2       38.10       31.57      4.46 o 
  -4   6   2      108.51       98.51      7.68 o 
  -3   6   2        5.18        5.49      3.29 o 
  -2   6   2     2220.18     2572.54     30.01 o 
  -1   6   2      428.05      450.91      5.76 o 
   0   6   2     1612.34     1648.19     24.22 o 
   1   6   2      449.83      473.63      7.04 o 
   2   6   2        8.56        4.27      1.54 o 
   3   6   2      550.03      512.03     10.98 o 
   4   6   2        0.42        0.00      2.30 o 
   5   6   2       24.17       39.83      5.47 o 
   6   6   2      183.63      165.84      9.83 o 
  -7   7   2      150.33      140.46     12.07 o 
  -6   7   2       37.43       34.71     12.62 o 
  -5   7   2       71.49       69.14      5.48 o 
  -4   7   2      117.62      126.64      4.91 o 
  -3   7   2      566.41      524.52     20.85 o 
  -2   7   2      579.15      632.02     12.22 o 
  -1   7   2      103.48      105.46      2.50 o 
   0   7   2     1304.15     1291.70     20.32 o 
   1   7   2       18.11       17.44      1.55 o 
   2   7   2      473.59      448.07      9.01 o 
   3   7   2      506.22      503.79     11.08 o 
   4   7   2       32.57       36.26      4.13 o 
   5   7   2      504.93      485.61     15.92 o 
  -7   8   2       70.72       65.51     19.20 o 
  -6   8   2      239.12      224.14     10.13 o 
  -5   8   2      425.17      422.97     14.27 o 
  -4   8   2       20.37       18.65      6.58 o 
  -3   8   2      318.61      294.08     15.36 o 
  -2   8   2      171.83      167.12      9.88 o 
  -1   8   2      569.91      614.84      8.10 o 
   0   8   2      114.65      131.68     12.07 o 
   1   8   2       69.78       64.10      3.14 o 
   2   8   2      291.32      289.84      7.60 o 
   3   8   2       92.61       97.13      5.36 o 
   4   8   2      117.91      126.94      7.60 o 
   5   8   2       85.53       84.04     13.72 o 
  -6   9   2      235.35      240.69     12.07 o 
  -5   9   2       14.95        4.39      5.49 o 
  -4   9   2      196.72      175.57     13.17 o 
  -3   9   2       14.30       13.17      4.39 o 
  -2   9   2        0.72        2.61      2.82 o 
  -1   9   2      180.41      190.62      4.13 o 
   0   9   2       50.58       52.67      8.78 o 
   1   9   2       99.94      110.73      3.98 o 
   2   9   2       24.38       28.96      2.78 o 
   3   9   2      561.37      570.58     12.48 o 
   4   9   2       29.31       19.84      4.93 o 
  -6  10   2        0.61        3.29      7.68 o 
  -5  10   2        0.44        4.39      5.49 o 
  -4  10   2       59.34       62.55      8.78 o 
  -3  10   2       50.47       42.80      6.58 o 
  -2  10   2      123.82      143.75      8.78 o 
  -1  10   2        9.22        5.17      2.04 o 
   0  10   2        3.05        6.58      6.04 o 
   1  10   2        3.42        7.63      3.09 o 
   2  10   2      489.97      498.60     10.26 o 
   3  10   2      212.17      216.30     11.35 o 
   4  10   2        5.02        1.43      4.65 o 
  -5  11   2      120.48      103.15     13.17 o 
  -4  11   2       51.00       48.28      8.78 o 
  -3  11   2      409.60      396.13     17.56 o 
  -2  11   2       96.32       74.62      6.58 o 
  -1  11   2        4.08        2.19      2.19 o 
   0  11   2      128.42       20.85      6.58 o 
   1  11   2       41.02       35.11      9.88 o 
   2  11   2      238.43      228.53      6.97 o 
   3  11   2        3.45        1.30      3.81 o 
  -5  12   2        1.69        2.19      6.58 o 
  -4  12   2      295.01      246.90     16.46 o 
  -3  12   2        1.24       -3.29      4.39 o 
  -2  12   2       39.41       53.77      6.58 o 
  -1  12   2       95.49      103.15      6.58 o 
   1  12   2      198.65      199.71     18.65 o 
   2  12   2        4.68        1.30      2.49 o 
  -3  13   2       37.16       35.11      6.58 o 
  -2  13   2       81.98      110.83      8.78 o 
   0 -14   3      154.20      161.31      9.88 o 
   1 -14   3        0.87        5.49      4.39 o 
   2 -14   3      404.58      510.25     21.95 o 
  -2 -13   3        4.88        7.32      4.39 o 
  -1 -13   3      204.76      204.10     10.97 o 
   0 -13   3        0.85        1.10      3.29 o 
   1 -13   3      317.56      340.17     14.27 o 
   2 -13   3       54.46       64.74      7.68 o 
   3 -13   3      184.34      229.34     15.36 o 
   4 -13   3       17.41       16.46      7.68 o 
  -3 -12   3        3.47        3.20      4.46 o 
  -2 -12   3      501.04      480.27     11.67 o 
  -1 -12   3      212.17      199.17      8.61 o 
   0 -12   3      178.22      172.28      8.78 o 
   1 -12   3      145.59      155.82      9.88 o 
   2 -12   3       16.44       25.24      5.49 o 
   3 -12   3       71.15       65.84      8.78 o 
   4 -12   3        9.41        6.58      5.49 o 
   5 -12   3        8.73        5.49      7.68 o 
  -4 -11   3        0.14       -3.39      4.94 o 
  -3 -11   3      161.08      175.61      7.60 o 
  -2 -11   3      148.55      152.77      6.03 o 
  -1 -11   3       93.88      103.83      5.90 o 
   0 -11   3       61.20       55.48      4.91 o 
   1 -11   3        3.95        0.27      2.82 o 
   2 -11   3        1.76        1.59      3.43 o 
   3 -11   3      136.42      134.97     12.07 o 
   4 -11   3      518.73      505.86     24.14 o 
   5 -11   3       23.91       14.27      7.68 o 
  -4 -10   3        5.38        0.98      4.11 o 
  -3 -10   3       36.65       32.33      4.00 o 
  -2 -10   3        9.62        8.47      3.19 o 
  -1 -10   3       70.45       67.96      4.48 o 
   0 -10   3       12.07       10.63      2.94 o 
   1 -10   3       38.21       39.39      4.80 o 
   2 -10   3       14.89       22.98      3.86 o 
   3 -10   3       81.49       87.79      9.88 o 
   4 -10   3       82.72       87.79     10.97 o 
   5 -10   3       31.87       20.85      8.78 o 
   6 -10   3       41.83       34.02     10.97 o 
  -5  -9   3        0.06        0.94      5.27 o 
  -4  -9   3       70.67       78.21      6.14 o 
  -3  -9   3        0.14       -1.17      2.37 o 
  -2  -9   3      112.29      103.88      5.58 o 
  -1  -9   3       55.51       50.48      3.58 o 
   0  -9   3      679.22      675.49      9.60 o 
   1  -9   3      494.61      546.71     19.08 o 
   2  -9   3       45.07       43.85      5.68 o 
   3  -9   3     3222.45     3411.32     61.65 o 
   4  -9   3        1.44        2.19      5.49 o 
   5  -9   3       14.42       15.13      3.03 o 
   6  -9   3        0.27        1.10      3.65 o 
  -5  -8   3       90.92       94.36      7.18 o 
  -4  -8   3        7.26        8.37      3.13 o 
  -3  -8   3      133.83      131.72      8.71 o 
  -2  -8   3      313.78      305.49      9.03 o 
  -1  -8   3       25.85       29.39      2.03 o 
   0  -8   3      489.14      503.55      7.57 o 
   1  -8   3        0.02       -0.63      1.13 o 
   2  -8   3     2846.38     2932.64     44.12 o 
   3  -8   3       35.21       34.99      5.43 o 
   4  -8   3      689.69      700.13     16.56 o 
   5  -8   3       67.43       81.51      9.33 o 
   6  -8   3       55.99       58.18      8.23 o 
  -6  -7   3       75.36       69.26      7.32 o 
  -5  -7   3       78.05       79.78      6.61 o 
  -4  -7   3       11.60       12.07      3.70 o 
  -3  -7   3      249.96      218.10      7.70 o 
  -2  -7   3       99.93      115.11      5.46 o 
  -1  -7   3      271.50      225.37      4.16 o 
   0  -7   3      124.91      116.07      3.25 o 
   1  -7   3      699.01      686.96     10.10 o 
   2  -7   3      821.81      781.79     15.94 o 
   3  -7   3      435.29      426.80      9.02 o 
   4  -7   3      417.84      398.62     14.81 o 
   5  -7   3        0.28        3.73      3.65 o 
   6  -7   3       29.01       26.07      5.78 o 
   7  -7   3       15.70       14.27      7.68 o 
  -6  -6   3       48.16       48.47      6.27 o 
  -5  -6   3       10.28        9.50      3.70 o 
  -4  -6   3      516.28      529.99     13.78 o 
  -3  -6   3        1.31       -0.65      1.50 o 
  -2  -6   3       34.08       23.83      2.23 o 
  -1  -6   3      348.81      314.59      4.98 o 
   0  -6   3      348.91      336.60      5.73 o 
   1  -6   3      512.55      499.30      7.92 o 
   2  -6   3       12.66       12.53      1.93 o 
   3  -6   3      408.19      374.58      9.03 o 
   4  -6   3        9.29        5.82      2.26 o 
   5  -6   3      239.80      244.92      8.87 o 
   6  -6   3        1.55       -3.29      5.49 o 
   7  -6   3        3.20        0.00      6.58 o 
  -7  -5   3       43.31       38.29      5.39 o 
  -6  -5   3        1.30       -0.55      2.33 o 
  -5  -5   3      276.56      280.48      7.10 o 
  -4  -5   3       71.78       70.78      3.19 o 
  -3  -5   3     1401.00     1340.77     19.84 o 
  -2  -5   3      537.54      495.93     10.93 o 
  -1  -5   3        4.09        5.76      0.99 o 
   0  -5   3        1.72        2.45      0.94 o 
   1  -5   3      271.86      282.02      6.05 o 
   2  -5   3       43.32       66.58      2.29 o 
   3  -5   3        7.34        7.17      1.74 o 
   4  -5   3      272.32      254.59      8.38 o 
   5  -5   3       71.98       92.99      6.85 o 
   6  -5   3       77.32       85.59      9.88 o 
   7  -5   3       53.36       50.48      9.88 o 
  -7  -4   3        0.09       -3.12      3.03 o 
  -6  -4   3       82.94       83.79      5.20 o 
  -5  -4   3      190.35      182.87      5.40 o 
  -4  -4   3      117.99      112.48      4.54 o 
  -3  -4   3       58.58       52.26      3.29 o 
  -2  -4   3      248.14      268.03      7.37 o 
  -1  -4   3       99.53      123.70      2.97 o 
   0  -4   3      114.79      114.54      3.20 o 
   1  -4   3      768.81      752.47      8.28 o 
   2  -4   3       22.33       14.52      1.45 o 
   3  -4   3       56.90       47.64      2.72 o 
   4  -4   3     2464.50     2557.13     35.75 o 
   5  -4   3        3.14        6.31      2.74 o 
   6  -4   3       94.79       91.64      8.15 o 
   7  -4   3       81.57       79.01     12.07 o 
  -7  -3   3       59.50       47.42      6.29 o 
  -6  -3   3      153.38      173.05      8.37 o 
  -5  -3   3       16.10       10.79      2.43 o 
  -4  -3   3      143.31      158.80      4.89 o 
  -3  -3   3        2.08        1.01      1.20 o 
  -2  -3   3      205.13      196.93      4.66 o 
  -1  -3   3      133.12      121.85      2.54 o 
   0  -3   3      791.96      807.80      7.39 o 
   1  -3   3      319.26      296.72      4.23 o 
   2  -3   3      207.81      222.03      4.11 o 
   3  -3   3     4547.98     4762.04     47.29 o 
   4  -3   3      303.63      289.32      9.95 o 
   5  -3   3      377.12      406.20     13.92 o 
   6  -3   3        5.33        0.39      3.34 o 
   7  -3   3       19.93       19.68      5.78 o 
  -7  -2   3        5.79        7.60      5.00 o 
  -6  -2   3        2.68        0.14      1.98 o 
  -5  -2   3       22.27       25.74      2.89 o 
  -4  -2   3      196.85      190.20      4.72 o 
  -3  -2   3       33.19       52.60      5.31 o 
  -2  -2   3     2236.46     2165.25     25.73 o 
  -1  -2   3     1116.54     1181.92     12.18 o 
   0  -2   3     2800.33     2781.47     23.64 o 
   1  -2   3      918.73      951.72     10.24 o 
   2  -2   3      918.67      885.83     16.85 o 
   3  -2   3      182.27      175.99      4.99 o 
   4  -2   3      196.20      214.04      5.64 o 
   5  -2   3      322.51      338.97      9.87 o 
   6  -2   3        0.05        1.19      3.04 o 
   7  -2   3       72.17       67.44      7.64 o 
  -7  -1   3       12.54       25.24      7.68 o 
  -6  -1   3        8.85        7.02      2.48 o 
  -5  -1   3      236.08      232.46      6.62 o 
  -4  -1   3     1209.99     1295.75     14.98 o 
  -3  -1   3     6952.68     6974.13     66.96 o 
  -2  -1   3       17.56       17.39      1.45 o 
  -1  -1   3     3938.61     4000.84     60.45 o 
   0  -1   3     1288.64     1299.34     13.84 o 
   1  -1   3      257.76      250.44      3.48 o 
   2  -1   3      704.15      660.58      8.39 o 
   3  -1   3        7.49        6.63      1.79 o 
   4  -1   3     1442.78     1484.24     18.81 o 
   5  -1   3        0.93        0.14      1.82 o 
   6  -1   3      132.59      128.35     10.42 o 
   7  -1   3      127.88      122.76      9.49 o 
  -7   0   3        2.48       -6.58      5.49 o 
  -6   0   3      108.32      122.00      5.33 o 
  -5   0   3       10.90        9.61      1.90 o 
  -4   0   3      588.35      611.00      7.35 o 
  -3   0   3       50.20       58.66      2.73 o 
  -2   0   3     3710.59     3919.97     32.79 o 
  -1   0   3     2366.37     2363.36     20.13 o 
   0   0   3      100.23      101.78      2.14 o 
   1   0   3     1955.30     1928.25     17.77 o 
   2   0   3      453.51      491.69      6.90 o 
   3   0   3     1053.44     1077.85     14.35 o 
   4   0   3      646.54      617.33      9.82 o 
   5   0   3       78.78       75.30      4.86 o 
   6   0   3       63.35       51.52      5.17 o 
   7   0   3       10.16       19.75      7.68 o 
  -7   1   3       24.80       37.98      6.56 o 
  -6   1   3        2.71        4.39      3.17 o 
  -5   1   3        0.97        0.12      1.98 o 
  -4   1   3       84.86       89.53      2.97 o 
  -3   1   3     2551.56     2656.13     22.24 o 
  -2   1   3       53.21       68.65      3.17 o 
  -1   1   3     3372.24     3462.02     33.51 o 
   0   1   3       52.01       48.20      1.32 o 
   1   1   3      733.17      743.91      9.93 o 
   2   1   3        1.14        1.57      0.80 o 
   3   1   3      422.84      405.60      6.37 o 
   4   1   3      242.73      240.27      6.79 o 
   5   1   3       17.97       15.94      3.12 o 
   6   1   3        2.15       -0.91      2.47 o 
   7   1   3      217.08      243.11     12.13 o 
  -8   2   3       28.36       33.38      7.64 o 
  -7   2   3       33.92       26.78      6.06 o 
  -6   2   3      158.31      143.75      7.55 o 
  -5   2   3      218.68      208.43      7.36 o 
  -4   2   3       31.10       25.69      2.27 o 
  -3   2   3      669.99      631.19     12.10 o 
  -2   2   3       37.11       30.81      2.20 o 
  -1   2   3      694.29      728.10      8.18 o 
   0   2   3     2441.24     2417.63     20.07 o 
   1   2   3      432.18      404.52      5.20 o 
   2   2   3      687.32      691.78     10.26 o 
   3   2   3       20.20       26.18      2.04 o 
   4   2   3       14.14        8.16      2.18 o 
   5   2   3       61.52       66.90      4.23 o 
   6   2   3       96.86      104.01      5.69 o 
   7   2   3      131.68      136.42      9.73 o 
  -7   3   3        1.43       -1.90      4.21 o 
  -6   3   3      250.96      251.12      9.62 o 
  -5   3   3       46.27       47.15      5.16 o 
  -4   3   3       10.81        9.70      2.69 o 
  -3   3   3     1153.28     1114.37     13.12 o 
  -2   3   3      392.36      375.00      6.47 o 
  -1   3   3       46.64       45.08      1.78 o 
   0   3   3      507.52      505.70      6.35 o 
   1   3   3     3142.30     3090.84     38.27 o 
   2   3   3       31.11       37.60      1.62 o 
   3   3   3      366.37      365.71      7.66 o 
   4   3   3      579.17      584.33     10.17 o 
   5   3   3        1.96        0.16      2.07 o 
   6   3   3      264.95      276.67      8.78 o 
  -7   4   3       42.35       54.87      9.88 o 
  -6   4   3       52.45       55.96      8.78 o 
  -5   4   3        0.56       -3.14      2.74 o 
  -4   4   3      191.27      202.20     12.62 o 
  -3   4   3      209.91      257.75      4.31 o 
  -2   4   3     2505.52     2587.62     25.23 o 
  -1   4   3       12.91       14.67      1.46 o 
   0   4   3     2431.91     2556.06     22.64 o 
   1   4   3      161.85      161.24      3.58 o 
   2   4   3       74.79       78.88      2.60 o 
   3   4   3     1039.54     1008.98     16.43 o 
   4   4   3       17.75       14.27      2.21 o 
   5   4   3       57.59       66.58      4.72 o 
   6   4   3       36.85       38.14      6.10 o 
  -7   5   3       11.21       14.27      7.68 o 
  -6   5   3       30.92       25.31      5.43 o 
  -5   5   3        9.71       11.58      3.43 o 
  -4   5   3      119.88      128.64      6.85 o 
  -3   5   3     2798.48     2863.47     36.13 o 
  -2   5   3        0.18        1.32      0.83 o 
  -1   5   3      346.92      342.37      7.02 o 
   0   5   3     3474.82     3749.07     41.76 o 
   1   5   3      561.61      555.42      6.80 o 
   2   5   3      643.25      633.16      9.66 o 
   3   5   3       33.06       28.91      3.16 o 
   4   5   3      923.85      909.77     17.09 o 
   5   5   3       30.40       24.31      5.23 o 
   6   5   3       33.24       31.89      5.81 o 
  -7   6   3        0.03        4.39      6.58 o 
  -6   6   3      236.75      237.86     11.33 o 
  -5   6   3        0.68        1.10      3.10 o 
  -4   6   3        1.22       -2.74      2.74 o 
  -3   6   3      284.35      286.40     14.27 o 
  -2   6   3      662.64      765.32     11.13 o 
  -1   6   3      448.53      412.97      6.40 o 
   0   6   3      231.76      262.89      4.93 o 
   1   6   3      774.50      725.97      9.06 o 
   2   6   3        7.39        8.39      1.93 o 
   3   6   3      982.62      988.18     16.62 o 
   4   6   3       16.97       12.40      3.33 o 
   5   6   3        0.77        0.16      3.33 o 
   6   6   3       28.81       35.87      7.76 o 
  -7   7   3       76.33       80.10      9.88 o 
  -6   7   3       24.61       27.16      5.48 o 
  -5   7   3       55.72       47.66      6.58 o 
  -4   7   3      324.72      340.64     10.97 o 
  -3   7   3      110.64      103.15      8.78 o 
  -2   7   3       14.87        3.76      2.63 o 
  -1   7   3      107.51       87.02      2.89 o 
   0   7   3     1236.75     1199.12     15.22 o 
   1   7   3      327.73      316.47      6.98 o 
   2   7   3        1.61       -0.78      1.86 o 
   3   7   3     1755.29     1781.96     36.09 o 
   4   7   3        0.93        1.61      2.83 o 
   5   7   3      255.70      242.77     10.67 o 
  -7   8   3      106.32      104.86     14.27 o 
  -6   8   3       65.01       56.33      5.65 o 
  -5   8   3       60.03       58.38      7.68 o 
  -4   8   3       15.90        9.88      5.49 o 
  -3   8   3      471.17      451.00     18.65 o 
  -2   8   3      167.08      186.24      8.12 o 
  -1   8   3       27.29       29.15      1.93 o 
   0   8   3      506.82      542.43      8.33 o 
   1   8   3       98.38       90.84      4.75 o 
   2   8   3     1313.55     1366.33     20.12 o 
   3   8   3        4.61        2.80      3.17 o 
   4   8   3        1.23        3.54      3.13 o 
   5   8   3      214.07      218.50     13.17 o 
  -6   9   3      248.47      279.82     20.85 o 
  -5   9   3       55.08       64.74     10.97 o 
  -4   9   3       70.47       65.84      8.78 o 
  -3   9   3       67.67       65.84      7.68 o 
  -2   9   3        8.26        5.85      2.94 o 
  -1   9   3      120.97      142.39      9.25 o 
   0   9   3       13.81       11.79      2.28 o 
   1   9   3      127.25      124.14      7.44 o 
   2   9   3       28.60       31.15      4.59 o 
   3   9   3      346.82      349.71      9.50 o 
   4   9   3       89.63       99.42      7.02 o 
  -6  10   3        0.25       -7.68      6.58 o 
  -5  10   3        1.14        1.10      5.49 o 
  -4  10   3      163.85      142.65     12.07 o 
  -3  10   3       63.56       47.18      6.58 o 
  -2  10   3       14.66        5.49      3.29 o 
  -1  10   3       86.98       83.40      5.49 o 
   0  10   3      491.24      474.60     10.09 o 
   1  10   3       37.41       40.19      4.91 o 
   2  10   3      107.64      121.94      8.28 o 
   3  10   3      412.53      427.38     12.16 o 
  -5  11   3       94.04      111.93     13.17 o 
  -4  11   3       13.77       12.07      5.49 o 
  -3  11   3      367.52      391.74     18.65 o 
  -2  11   3      190.78      204.10     10.97 o 
  -1  11   3       43.30       50.48      5.49 o 
   0  11   3      231.66      245.32      6.56 o 
   1  11   3        0.11       -0.25      2.04 o 
   2  11   3      363.04      357.60      8.86 o 
   3  11   3        2.98        6.49      4.46 o 
  -4  12   3      403.51      366.50     20.85 o 
  -3  12   3       19.86       20.85      6.58 o 
  -2  12   3       13.61       16.46      4.39 o 
  -1  12   3      526.55      470.75     15.36 o 
   1  12   3      210.65      217.16      6.54 o 
   2  12   3       46.34       43.59      5.78 o 
  -3  13   3       15.54       13.17      5.49 o 
  -2  13   3      101.60      102.05      8.78 o 
  -1  13   3       37.74       28.53      4.39 o 
   0 -14   4      341.61      411.49     16.46 o 
   1 -14   4      128.92      152.53     10.97 o 
   2 -14   4       83.98       84.49      9.88 o 
  -2 -13   4        0.64       -3.29      3.81 o 
  -1 -13   4      151.19      145.94      9.88 o 
   0 -13   4       53.16       53.77      6.58 o 
   1 -13   4      140.54      134.97      9.88 o 
   2 -13   4       45.94       46.09      7.68 o 
   3 -13   4       52.40       62.55      9.88 o 
   4 -13   4        4.67       10.97      6.58 o 
  -3 -12   4       26.04       23.85      9.33 o 
  -2 -12   4      213.11      240.66      8.11 o 
  -1 -12   4      166.28      165.70      9.88 o 
   0 -12   4       53.90       47.18      5.49 o 
   1 -12   4      338.78      340.17     15.36 o 
   2 -12   4        0.32        0.00      4.39 o 
   3 -12   4       29.73       24.14      7.68 o 
   4 -12   4        2.54        1.10      5.49 o 
   5 -12   4       79.66       92.17     14.27 o 
  -4 -11   4        0.14       -3.38      4.46 o 
  -3 -11   4      183.51      200.52      8.33 o 
  -2 -11   4      202.56      217.67      8.78 o 
  -1 -11   4        6.61        9.88      3.65 o 
   0 -11   4       52.46       55.66      7.13 o 
   1 -11   4       16.01       16.36      4.39 o 
   2 -11   4      281.46      291.05     12.37 o 
   3 -11   4       73.50       82.30      9.88 o 
   4 -11   4      141.00      148.14     14.27 o 
   5 -11   4      127.55      161.31     16.46 o 
  -4 -10   4        1.69        0.53      3.04 o 
  -3 -10   4       14.33       15.67      3.13 o 
  -2 -10   4        3.89        1.37      2.91 o 
  -1 -10   4       41.74       31.42      3.50 o 
   0 -10   4       46.83       52.75     12.07 o 
   1 -10   4       15.15       17.39      3.81 o 
   2 -10   4     1969.14     2016.28     34.31 o 
   3 -10   4       14.76       19.67      5.00 o 
   4 -10   4        1.01        8.78      6.58 o 
   5 -10   4        4.32       -2.19      6.58 o 
   6 -10   4       99.81       93.72      6.05 o 
  -5  -9   4        0.00        4.30      5.00 o 
  -4  -9   4       34.12       36.63      4.87 o 
  -3  -9   4       17.85       16.65      2.83 o 
  -2  -9   4       23.96       22.02      3.41 o 
  -1  -9   4       88.04       83.61      4.90 o 
   0  -9   4      408.46      424.39     18.11 o 
   1  -9   4     5546.93     5690.65     78.90 o 
   2  -9   4     1744.44     1779.15     30.76 o 
   3  -9   4       50.92       53.19      5.11 o 
   4  -9   4       47.27       44.99      8.78 o 
   5  -9   4       23.97       22.80      3.93 o 
   6  -9   4       73.29       73.81      8.78 o 
  -5  -8   4       54.73       49.69      7.06 o 
  -4  -8   4       29.21       28.02      4.11 o 
  -3  -8   4      148.87      150.48      5.94 o 
  -2  -8   4      314.37      289.31     11.21 o 
  -1  -8   4       63.85       75.32      3.87 o 
   0  -8   4      752.37      793.07     10.89 o 
   1  -8   4     1556.80     1534.81     22.13 o 
   2  -8   4      866.40      943.56     19.01 o 
   3  -8   4       66.84       63.87      7.04 o 
   4  -8   4       46.47       51.30      4.11 o 
   5  -8   4       36.28       38.26      5.48 o 
   6  -8   4       29.01       26.72      5.48 o 
  -6  -7   4       19.42       25.47      6.15 o 
  -5  -7   4      121.99      122.58      7.70 o 
  -4  -7   4       74.35       72.13      5.63 o 
  -3  -7   4      224.86      219.16     12.20 o 
  -2  -7   4       64.29       62.52      4.52 o 
  -1  -7   4      402.36      418.91      7.21 o 
   0  -7   4      442.92      416.72      6.50 o 
   1  -7   4      156.02      163.68      4.66 o 
   2  -7   4      661.27      667.53     14.66 o 
   3  -7   4      108.88      104.73      4.39 o 
   4  -7   4       89.40       81.02      4.90 o 
   5  -7   4       16.18       15.21      3.70 o 
   6  -7   4       34.21       34.57      6.06 o 
   7  -7   4       11.26       21.15     10.97 o 
  -6  -6   4       76.10       61.48      6.91 o 
  -5  -6   4       15.44       17.47      4.34 o 
  -4  -6   4     1197.36     1205.64     20.22 o 
  -3  -6   4      282.29      282.12      7.62 o 
  -2  -6   4       14.92        9.89      1.66 o 
  -1  -6   4       22.18       17.82      1.52 o 
   0  -6   4      396.72      393.55      6.03 o 
   1  -6   4     1460.08     1423.50     19.88 o 
   2  -6   4       59.76       50.69      1.94 o 
   3  -6   4      640.54      656.87     13.18 o 
   4  -6   4      133.24      128.41      5.96 o 
   5  -6   4       80.74       86.20      5.96 o 
   6  -6   4       48.86       47.18      8.78 o 
   7  -6   4       12.69       20.85      7.68 o 
  -7  -5   4       24.93       17.71      4.55 o 
  -6  -5   4        7.11        5.68      2.75 o 
  -5  -5   4     1259.33     1280.48     19.64 o 
  -4  -5   4      409.35      423.20      9.73 o 
  -3  -5   4       46.00       45.71      3.96 o 
  -2  -5   4      858.89      827.75     13.47 o 
  -1  -5   4       12.33       12.69      1.50 o 
   0  -5   4      148.49      129.16      3.16 o 
   1  -5   4      594.86      591.70      9.65 o 
   3  -5   4     1243.82     1318.72     19.64 o 
   4  -5   4      114.90      115.70      5.81 o 
   5  -5   4      139.15      130.48     10.37 o 
   6  -5   4        9.15        8.78      8.78 o 
   7  -5   4       46.24       59.26     10.97 o 
  -7  -4   4        8.21        6.72      4.48 o 
  -6  -4   4       97.54      103.36      5.33 o 
  -5  -4   4      383.89      380.63      8.61 o 
  -4  -4   4       16.33       17.62      2.21 o 
  -3  -4   4      159.67      143.43      5.89 o 
  -2  -4   4      112.04      113.61      2.81 o 
  -1  -4   4      103.27      130.87      2.25 o 
   0  -4   4        4.43        2.86      0.57 o 
   1  -4   4      118.47      107.44      2.81 o 
   2  -4   4     8624.74     9454.20     82.28 o 
   3  -4   4      172.11      218.61      5.41 o 
   4  -4   4      436.44      392.67      8.83 o 
   5  -4   4      107.99      113.71      6.27 o 
   6  -4   4      138.80      134.46      9.95 o 
   7  -4   4      160.99      152.53     14.27 o 
  -7  -3   4        5.06       -0.80      4.21 o 
  -6  -3   4      116.45      120.37      5.10 o 
  -5  -3   4       40.92       35.82      3.01 o 
  -4  -3   4      113.03      111.46      4.38 o 
  -3  -3   4      150.99      138.38      3.68 o 
  -2  -3   4        0.92        1.89      1.62 o 
  -1  -3   4        4.80        8.58      1.32 o 
   0  -3   4     2023.00     2091.14     20.10 o 
   1  -3   4     2786.86     2790.19     26.52 o 
   2  -3   4     1918.61     2136.52     21.21 o 
   3  -3   4     1533.51     1605.51     17.65 o 
   4  -3   4      849.84      848.76     15.68 o 
   5  -3   4       47.57       49.00      4.62 o 
   6  -3   4       61.74       57.95      5.26 o 
   7  -3   4        4.69        9.65      4.34 o 
  -7  -2   4        2.10       -1.10      5.49 o 
  -6  -2   4        2.37        1.35      2.19 o 
  -5  -2   4       24.42       22.81      2.65 o 
  -4  -2   4      216.47      231.98      5.36 o 
  -3  -2   4     2591.70     2695.59     24.12 o 
  -2  -2   4      487.56      484.79      8.37 o 
  -1  -2   4       22.81       20.99      1.56 o 
   0  -2   4     1247.73     1231.47     11.78 o 
   1  -2   4     2965.71     3069.23     28.26 o 
   2  -2   4      143.75      139.12      2.94 o 
   3  -2   4      507.74      469.40      7.53 o 
   4  -2   4        1.42        1.16      1.69 o 
   5  -2   4      484.54      524.77     14.68 o 
   6  -2   4        2.90        5.76      3.55 o 
   7  -2   4        2.78       -6.58      6.58 o 
  -7  -1   4       11.32        6.58      6.58 o 
  -6  -1   4        6.87        4.25      2.85 o 
  -5  -1   4      442.39      432.55      7.11 o 
  -4  -1   4       22.00       22.85      2.19 o 
  -3  -1   4     8968.05     9083.11     79.13 o 
  -2  -1   4     2478.80     2532.37     50.12 o 
  -1  -1   4       47.12       35.69      1.60 o 
   0  -1   4      162.01      168.48      2.55 o 
   1  -1   4       51.13       44.93      1.56 o 
   2  -1   4      666.22      653.93      7.71 o 
   3  -1   4       39.42       48.17      2.32 o 
   4  -1   4      512.56      482.67      8.99 o 
   5  -1   4      171.43      180.61      6.67 o 
   6  -1   4       59.28       56.37      6.85 o 
   7  -1   4      193.78      197.52     15.36 o 
  -7   0   4        1.72       -8.23      5.49 o 
  -6   0   4       10.31       13.80      3.98 o 
  -5   0   4       18.64       20.50      2.22 o 
  -4   0   4    16104.56    16218.24    121.56 o 
  -3   0   4     2362.05     2379.73     21.88 o 
  -2   0   4       13.73       11.20      1.54 o 
  -1   0   4      419.26      426.66      4.79 o 
   0   0   4      464.23      449.16      5.13 o 
   1   0   4     1205.76     1174.52     11.83 o 
   2   0   4      182.15      173.38      3.69 o 
   3   0   4      412.54      408.79      6.48 o 
   4   0   4      349.96      365.21     14.67 o 
   5   0   4      135.85      129.01      8.89 o 
   6   0   4       82.37       83.98     10.42 o 
   7   0   4       18.66       26.34      7.68 o 
  -7   1   4        3.77        9.25      5.27 o 
  -6   1   4        5.23        6.93      3.55 o 
  -5   1   4      860.26      889.28     15.39 o 
  -4   1   4      521.14      528.89      8.66 o 
  -3   1   4      523.00      535.45      7.91 o 
  -2   1   4     1906.04     1963.66     20.63 o 
  -1   1   4        5.10        6.98      0.84 o 
   0   1   4      467.68      439.31      5.18 o 
   1   1   4      502.98      484.78      7.58 o 
   2   1   4      445.02      429.78      6.92 o 
   3   1   4     1297.36     1509.74     19.72 o 
   4   1   4       19.77       21.74      2.76 o 
   5   1   4      640.65      656.13     13.28 o 
   6   1   4       17.88       11.56      3.49 o 
   7   1   4       43.47       43.01     14.27 o 
  -7   2   4       23.33       24.56      5.78 o 
  -6   2   4       10.26        8.30      3.55 o 
  -5   2   4      524.31      550.43     11.53 o 
  -4   2   4      228.07      223.16      4.89 o 
  -3   2   4      728.86      703.61     13.94 o 
  -2   2   4      942.46      908.30     12.15 o 
  -1   2   4      113.32      112.35      2.24 o 
   0   2   4      448.38      443.12      5.63 o 
   1   2   4       72.21       85.40      2.24 o 
   2   2   4      323.09      432.42      7.81 o 
   3   2   4      157.98      161.71      6.02 o 
   4   2   4      519.05      507.24     10.49 o 
   5   2   4       51.83       56.04      4.36 o 
   6   2   4       28.17       26.26      4.11 o 
   7   2   4      159.45      170.05     19.75 o 
  -7   3   4        8.48        3.29      7.68 o 
  -6   3   4        5.02        1.71      3.55 o 
  -5   3   4       70.96       77.80      5.26 o 
  -4   3   4       58.65       52.56      3.98 o 
  -3   3   4      741.38      722.60     10.81 o 
  -2   3   4      550.87      553.08     10.60 o 
  -1   3   4      102.84       90.45      2.14 o 
   0   3   4      151.70      185.20      3.97 o 
   1   3   4     2917.57     2931.38     34.14 o 
   2   3   4      311.13      347.94      5.38 o 
   3   3   4      170.07      171.93      5.14 o 
   4   3   4      917.12      926.79     15.13 o 
   5   3   4       17.64       17.70      2.97 o 
   6   3   4      248.75      251.88      9.82 o 
  -7   4   4        3.83       -1.10      6.58 o 
  -6   4   4       55.17       52.67      8.78 o 
  -5   4   4        5.39        3.29      3.10 o 
  -4   4   4      172.03      178.33      7.64 o 
  -3   4   4      157.02      172.98      5.34 o 
  -2   4   4     2323.31     2352.81     26.06 o 
  -1   4   4        5.15        5.94      1.18 o 
   0   4   4     1735.53     1791.47     18.11 o 
   1   4   4     1062.89     1094.84     14.77 o 
   2   4   4       94.70       99.18      4.62 o 
   3   4   4      370.93      355.96     10.10 o 
   4   4   4       26.34       26.85      2.41 o 
   5   4   4      206.16      209.02      6.75 o 
   6   4   4       52.26       56.13      4.30 o 
  -7   5   4       22.89       38.41      8.78 o 
  -6   5   4       12.12       10.18      4.21 o 
  -5   5   4        9.69        5.00      9.33 o 
  -4   5   4        4.39        0.55      2.33 o 
  -3   5   4     6422.39     6610.26     98.58 o 
  -2   5   4     1180.27     1246.85     18.94 o 
  -1   5   4      358.86      336.69      5.64 o 
   0   5   4     1755.44     1802.74     19.94 o 
   1   5   4       63.16       65.03      2.58 o 
   2   5   4      231.19      214.78      9.50 o 
   3   5   4      155.43      162.32      6.12 o 
   4   5   4      198.24      200.24      7.65 o 
   5   5   4        0.98        2.29      4.12 o 
   6   5   4       29.65       29.46      6.68 o 
  -7   6   4       20.66       18.65      7.68 o 
  -6   6   4       74.84       83.26      7.90 o 
  -5   6   4       12.43       13.39      3.65 o 
  -4   6   4      769.21      801.75     21.40 o 
  -3   6   4      611.97      657.29     24.14 o 
  -2   6   4      194.16      190.91      4.01 o 
  -1   6   4      463.41      481.83      7.44 o 
   0   6   4       69.94       66.25      2.71 o 
   1   6   4      398.40      383.50      6.92 o 
   2   6   4       12.25       12.58      2.18 o 
   3   6   4      199.89      186.41      6.71 o 
   4   6   4      517.55      533.03     12.64 o 
   5   6   4       34.61       33.61      7.40 o 
  -7   7   4       46.19       52.67      8.78 o 
  -6   7   4       64.53       72.65     12.07 o 
  -5   7   4       15.94       13.01      3.65 o 
  -4   7   4      350.30      443.32     21.95 o 
  -3   7   4       85.65       95.47      8.78 o 
  -2   7   4      247.82      222.51      8.93 o 
  -1   7   4       70.60       68.86      2.45 o 
   0   7   4     1031.19     1018.27     12.82 o 
   1   7   4      839.80      871.82     13.79 o 
   2   7   4       85.22       85.00      4.37 o 
   3   7   4      633.59      646.49     16.90 o 
   4   7   4       57.17       50.98      5.01 o 
   5   7   4       18.14       25.49      5.26 o 
  -7   8   4      216.71      213.93     18.11 o 
  -6   8   4        0.09       -1.32      4.39 o 
  -5   8   4       27.65       24.14      8.78 o 
  -4   8   4       94.21      105.34     10.97 o 
  -3   8   4      470.93      468.56     19.75 o 
  -2   8   4      164.99      174.04      8.12 o 
  -1   8   4       13.79       11.94      1.93 o 
   0   8   4      752.52      742.53     14.31 o 
   1   8   4       11.48       10.90      2.56 o 
   2   8   4      231.00      241.18      7.44 o 
   3   8   4       75.12       72.38      5.70 o 
   4   8   4       38.95       34.79      4.76 o 
  -6   9   4       84.10       77.91     13.17 o 
  -5   9   4       52.46       58.16     10.97 o 
  -4   9   4       15.25       15.36      6.58 o 
  -3   9   4      171.27      184.35     12.07 o 
  -2   9   4       42.84       38.41      5.49 o 
  -1   9   4      161.44      172.83      6.21 o 
   0   9   4        2.31        3.79      2.96 o 
   1   9   4      421.63      424.21     12.04 o 
   2   9   4        4.07        5.18      2.23 o 
   3   9   4      188.91      187.85     12.20 o 
   4   9   4       94.01       75.96      8.70 o 
  -6  10   4       29.34       38.41     10.97 o 
  -5  10   4        0.22       -6.58      5.49 o 
  -4  10   4      135.93      152.53     13.17 o 
  -3  10   4       31.91       31.82      6.58 o 
  -2  10   4       63.27       35.11      5.49 o 
  -1  10   4       14.18       19.81      3.10 o 
   0  10   4      600.05      599.77     12.79 o 
   1  10   4      420.16      410.67     10.06 o 
   2  10   4        0.14       -2.21      2.23 o 
   3  10   4      293.51      294.88     10.39 o 
  -5  11   4      137.73      114.12     13.17 o 
  -4  11   4       51.15       52.67      8.78 o 
  -3  11   4        3.96       -4.94      3.29 o 
  -2  11   4      151.28      159.11      9.88 o 
  -1  11   4       23.43       14.27      3.10 o 
   0  11   4      441.73      431.54     10.45 o 
   1  11   4       28.66       28.21      4.84 o 
   2  11   4      184.65      173.86      7.37 o 
  -4  12   4       54.73       57.06      8.78 o 
  -3  12   4       98.84      115.22      9.88 o 
  -2  12   4        2.63        0.00      3.29 o 
  -1  12   4      271.85      277.62     12.07 o 
   0  12   4       33.10       26.36      3.84 o 
   1  12   4       75.84       76.36      5.49 o 
  -2  13   4       11.98        6.58      4.39 o 
  -1  13   4       35.63       35.11      5.49 o 
   0 -14   5      304.11      381.87     17.56 o 
   1 -14   5       52.09       71.33      8.78 o 
   2 -14   5       57.13       52.67      8.78 o 
  -2 -13   5       31.37       30.72      6.58 o 
  -1 -13   5      131.65      152.53     10.97 o 
   0 -13   5       38.86       31.82      5.49 o 
   1 -13   5      157.28      166.79     12.07 o 
   2 -13   5       42.82       41.70      7.68 o 
   3 -13   5        7.18       10.97      6.58 o 
  -3 -12   5      114.05      111.08     17.56 o 
  -2 -12   5       78.99       83.40      8.78 o 
  -1 -12   5      105.34      111.93      8.78 o 
   0 -12   5        9.49       10.97      4.39 o 
   1 -12   5      167.09      189.84     12.07 o 
   2 -12   5        7.64       10.13      4.65 o 
   3 -12   5        7.70        8.78      5.49 o 
   4 -12   5       25.49       10.97      7.68 o 
  -4 -11   5       42.52       51.48     18.65 o 
  -3 -11   5       55.22       47.06      4.87 o 
  -2 -11   5      139.59      141.55     10.97 o 
  -1 -11   5        8.73        6.68      3.81 o 
   0 -11   5       10.67        5.93      3.65 o 
   1 -11   5        9.28        6.80      3.84 o 
   2 -11   5      616.32      595.73     19.20 o 
   3 -11   5       10.16       17.56      6.58 o 
   4 -11   5       12.06       13.17      6.58 o 
   5 -11   5      108.72      109.73     14.27 o 
  -4 -10   5        0.60       -0.45      3.34 o 
  -3 -10   5       23.49       27.94      3.80 o 
  -2 -10   5       80.18       67.16      5.64 o 
  -1 -10   5        4.70        8.05      3.43 o 
   0 -10   5        7.61       11.77      4.94 o 
   1 -10   5       19.26       19.13      3.86 o 
   2 -10   5      130.26      142.12      7.69 o 
   3 -10   5       99.06      102.92      9.11 o 
   4 -10   5      122.31      149.24     14.27 o 
   5 -10   5       60.58       59.26     12.07 o 
   6 -10   5       15.30       10.21      7.68 o 
  -5  -9   5       16.68       12.29      7.13 o 
  -4  -9   5        4.92        0.47      3.04 o 
  -3  -9   5       40.19       34.66      3.80 o 
  -2  -9   5      196.50      198.00      8.22 o 
  -1  -9   5      201.93      197.22      8.93 o 
   0  -9   5       30.47       27.76      8.78 o 
   1  -9   5     4951.01     4901.32     81.31 o 
   2  -9   5      159.70      162.07      9.39 o 
   3  -9   5       21.20       17.76      3.55 o 
   4  -9   5       52.31       44.89      6.56 o 
   5  -9   5       37.26       39.90      4.91 o 
   6  -9   5      148.39      157.07      9.46 o 
  -5  -8   5       23.37       33.35      5.40 o 
  -4  -8   5       69.37       74.00      6.63 o 
  -3  -8   5       16.00       18.50      4.10 o 
  -2  -8   5      530.47      486.61     13.05 o 
  -1  -8   5       39.54       30.51      5.49 o 
   0  -8   5     2261.29     2330.95     36.60 o 
   1  -8   5      617.87      602.05     11.74 o 
   2  -8   5      751.19      757.92     17.21 o 
   3  -8   5       91.94      100.00      6.69 o 
   4  -8   5       10.22       11.91      3.19 o 
   5  -8   5      104.86      105.65      5.61 o 
   6  -8   5        2.43        3.15      3.91 o 
  -6  -7   5        6.20        3.31      4.34 o 
  -5  -7   5      165.10      159.01      8.82 o 
  -4  -7   5        7.37        4.94      2.74 o 
  -3  -7   5      117.47      124.71     10.26 o 
  -2  -7   5      428.14      423.72     14.45 o 
  -1  -7   5      157.48      137.90      5.40 o 
   0  -7   5      552.17      538.69     11.86 o 
   1  -7   5       62.92       64.49      7.44 o 
   2  -7   5      558.96      539.45     14.07 o 
   3  -7   5        9.40        8.43      2.18 o 
   4  -7   5      130.20      128.41      6.25 o 
   5  -7   5       66.70       62.69      5.46 o 
   6  -7   5        9.88        5.49      5.49 o 
  -6  -6   5      185.91      196.73     12.08 o 
  -5  -6   5       53.93       43.06      4.64 o 
  -4  -6   5        1.16       -0.18      2.42 o 
  -3  -6   5      192.27      184.30      7.55 o 
  -2  -6   5       30.42       28.79      3.56 o 
  -1  -6   5       38.18       42.47      5.35 o 
   0  -6   5       13.86       12.81      1.48 o 
   1  -6   5      850.47      738.15     12.64 o 
   2  -6   5       58.92       48.62      3.03 o 
   3  -6   5      453.74      465.01      9.93 o 
   4  -6   5      190.28      180.54      8.16 o 
   5  -6   5        2.73        1.84      3.04 o 
   6  -6   5       44.01       47.45      6.85 o 
   7  -6   5        6.41       10.97      7.68 o 
  -7  -5   5       26.23       28.73      4.64 o 
  -6  -5   5       50.06       50.40      4.57 o 
  -5  -5   5      315.10      314.91      7.95 o 
  -4  -5   5       86.12       89.84      4.03 o 
  -3  -5   5        1.52        1.68      1.50 o 
  -2  -5   5      171.46      163.76      5.29 o 
  -1  -5   5       76.30       70.58      3.41 o 
   0  -5   5      152.70      200.18      3.34 o 
   1  -5   5      488.14      451.53      6.47 o 
   2  -5   5      237.20      226.21      4.49 o 
   3  -5   5       41.57       35.91      2.78 o 
   4  -5   5       17.77       26.04      3.70 o 
   5  -5   5      137.66      150.93      7.74 o 
   6  -5   5       10.07        6.58      6.58 o 
   7  -5   5       19.39       14.27      7.68 o 
  -7  -4   5       23.27       21.52      4.90 o 
  -6  -4   5       26.93       25.35      3.35 o 
  -5  -4   5       83.23       87.17      5.21 o 
  -4  -4   5       47.66       43.34      3.46 o 
  -3  -4   5        7.82        7.36      1.99 o 
  -2  -4   5      225.80      224.88      6.04 o 
  -1  -4   5      139.16      121.71      2.84 o 
   0  -4   5        2.54        6.17      1.07 o 
   1  -4   5       54.64       68.88      2.49 o 
   2  -4   5     3422.06     3779.82     35.37 o 
   3  -4   5       12.50       12.65      2.19 o 
   4  -4   5      439.02      415.22      9.59 o 
   5  -4   5      203.90      193.05      7.96 o 
   6  -4   5       66.52       54.43      5.89 o 
   7  -4   5      322.08      323.13     14.34 o 
  -7  -3   5        8.11       -5.49      5.49 o 
  -6  -3   5       59.09       57.44      3.99 o 
  -5  -3   5      125.37      125.57      5.04 o 
  -4  -3   5        2.41        3.10      1.71 o 
  -3  -3   5      250.61      250.12      5.53 o 
  -2  -3   5       84.77       80.33      3.33 o 
  -1  -3   5       48.33       64.73      2.37 o 
   0  -3   5       40.73       53.03      3.11 o 
   1  -3   5     9632.12    10108.81     87.06 o 
   2  -3   5      360.04      358.73      6.50 o 
   3  -3   5      677.44      729.69     10.37 o 
   4  -3   5      502.82      469.16     10.05 o 
   5  -3   5        4.18       -1.01      2.91 o 
   6  -3   5      147.43      151.11      7.96 o 
   7  -3   5       93.36       83.90      9.33 o 
  -7  -2   5        2.30       -5.49      4.39 o 
  -6  -2   5      135.92      136.12      5.72 o 
  -5  -2   5       80.11       67.76      4.23 o 
  -4  -2   5      264.24      270.73      5.99 o 
  -3  -2   5      169.70      173.53      4.32 o 
  -2  -2   5     2257.71     2185.69     26.21 o 
  -1  -2   5      149.96      148.05      3.19 o 
   0  -2   5      889.57      918.81      8.72 o 
   1  -2   5     1860.90     1807.38     30.00 o 
   2  -2   5       11.41       11.40      1.23 o 
   3  -2   5      837.41      868.66     11.49 o 
   4  -2   5      118.54      123.45      4.85 o 
   5  -2   5      110.26      115.16      6.41 o 
   6  -2   5      108.36      108.13      7.10 o 
   7  -2   5        0.38        3.29      6.58 o 
  -7  -1   5        9.89       13.17      6.58 o 
  -6  -1   5      400.93      367.85     13.97 o 
  -5  -1   5     1865.61     1805.97     26.78 o 
  -4  -1   5        6.27        8.47      1.91 o 
  -3  -1   5      182.48      192.38      4.59 o 
  -2  -1   5     1823.55     1770.11     19.61 o 
  -1  -1   5       99.15      119.22      2.64 o 
   0  -1   5     1767.40     1774.51     14.25 o 
   1  -1   5      398.06      412.58      5.11 o 
   2  -1   5      895.79      862.09      8.96 o 
   3  -1   5       36.83       35.24      2.13 o 
   4  -1   5      491.68      471.34      9.34 o 
   5  -1   5      184.16      192.57      8.19 o 
   6  -1   5       10.16       11.61      4.46 o 
   7  -1   5       16.29       17.56      7.68 o 
  -7   0   5       22.89       16.46      6.58 o 
  -6   0   5      291.48      295.69     11.26 o 
  -5   0   5       96.49      117.72      4.13 o 
  -4   0   5      606.48      635.66      9.88 o 
  -3   0   5     2482.59     2421.11     29.44 o 
  -2   0   5      167.70      159.91      3.75 o 
  -1   0   5       23.48       17.52      1.15 o 
   0   0   5       61.47       72.67      2.07 o 
   1   0   5     2839.21     2867.89     26.47 o 
   2   0   5      587.48      548.69      7.90 o 
   3   0   5       65.95       65.99      3.02 o 
   4   0   5      700.96      716.12     13.59 o 
   5   0   5       20.62       15.58      3.33 o 
   6   0   5      121.96      119.98      9.33 o 
   7   0   5        1.08        0.00      6.58 o 
  -7   1   5       10.52       -3.84      7.13 o 
  -6   1   5      111.21      127.45      7.26 o 
  -5   1   5      295.76      302.56     10.93 o 
  -4   1   5       63.66       68.96      2.98 o 
  -3   1   5      644.37      674.85      9.23 o 
  -2   1   5      281.17      270.35      5.03 o 
  -1   1   5      172.87      177.24      2.92 o 
   0   1   5      155.45      140.01      2.83 o 
   1   1   5     1759.13     1686.85     15.33 o 
   2   1   5       81.00       92.57      3.35 o 
   3   1   5      184.64      163.03      4.89 o 
   4   1   5       37.07       32.40      3.33 o 
   5   1   5      395.10      424.15     10.90 o 
   6   1   5       79.14       62.55      8.78 o 
   7   1   5       10.23       12.29      5.48 o 
  -7   2   5       15.79       12.62      5.43 o 
  -6   2   5       14.88       20.84      4.66 o 
  -5   2   5       86.04       99.07      5.16 o 
  -4   2   5       73.80       74.19      3.22 o 
  -3   2   5       45.88       42.14      2.66 o 
  -2   2   5     1400.78     1355.66     13.02 o 
  -1   2   5        4.75        5.97      0.95 o 
   0   2   5     3312.37     3390.09     29.00 o 
   1   2   5      250.97      252.19      5.34 o 
   2   2   5      356.55      503.06      9.04 o 
   3   2   5      483.93      528.63      9.93 o 
   4   2   5      215.38      229.41      6.99 o 
   5   2   5      338.74      343.93     11.38 o 
   6   2   5       12.37       17.66      4.91 o 
  -7   3   5       26.40       35.11      9.88 o 
  -6   3   5       13.33       15.05      6.04 o 
  -5   3   5      339.62      321.27      8.65 o 
  -4   3   5        0.59        0.73      1.90 o 
  -3   3   5      801.79      784.96     12.15 o 
  -2   3   5       16.17       15.72      2.01 o 
  -1   3   5      982.56      941.40     10.30 o 
   0   3   5       18.79       15.73      1.16 o 
   1   3   5      471.53      447.69      5.31 o 
   2   3   5      757.68      807.99     10.35 o 
   3   3   5       12.05       15.12      2.23 o 
   4   3   5     1051.31     1052.39     16.93 o 
   5   3   5        9.45       13.57      3.00 o 
   6   3   5       72.53       75.57      5.38 o 
  -7   4   5        1.44        5.49      6.58 o 
  -6   4   5      142.23      144.85     12.07 o 
  -5   4   5      260.03      258.08     11.07 o 
  -4   4   5      602.70      614.08     16.07 o 
  -3   4   5        8.44        3.84      2.33 o 
  -2   4   5      687.49      643.56      8.56 o 
  -1   4   5      130.10      130.54      3.86 o 
   0   4   5      413.38      445.25      7.20 o 
   1   4   5     2157.39     1996.32     24.81 o 
   2   4   5        3.16        2.09      2.06 o 
   3   4   5      324.06      322.00     10.45 o 
   4   4   5      225.17      229.27      6.38 o 
   5   4   5      158.67      160.56      5.77 o 
   6   4   5       66.10       61.39      4.85 o 
  -7   5   5        4.06       13.17      6.58 o 
  -6   5   5       39.38       43.88      6.29 o 
  -5   5   5      427.13      424.42     13.71 o 
  -4   5   5       13.92       16.96      3.65 o 
  -3   5   5      635.03      618.99     13.97 o 
  -2   5   5     2370.93     2385.59     35.00 o 
  -1   5   5       50.24       50.89      4.59 o 
   0   5   5     2338.41     2363.77     25.85 o 
   1   5   5        3.44        2.93      1.90 o 
   2   5   5     1091.61     1073.29     19.34 o 
   3   5   5      194.71      187.41      7.70 o 
   4   5   5       19.41       22.21      3.72 o 
   5   5   5       31.14       34.30      5.47 o 
   6   5   5        4.54        3.84      5.43 o 
  -7   6   5        7.75       14.27      6.58 o 
  -6   6   5       17.56       17.36      8.23 o 
  -5   6   5      100.06      101.34      7.10 o 
  -4   6   5      107.20      100.04      6.04 o 
  -3   6   5      670.94      636.45     24.14 o 
  -2   6   5        0.48       -1.83      1.90 o 
  -1   6   5      477.44      426.81      7.92 o 
   0   6   5      186.08      201.18      5.45 o 
   1   6   5      988.97      978.01     17.04 o 
   2   6   5       24.89       23.76      3.46 o 
   3   6   5        3.22        2.64      2.50 o 
   4   6   5      132.88      123.83     11.25 o 
   5   6   5       33.54       32.42      5.47 o 
  -7   7   5       13.13        8.78      6.58 o 
  -6   7   5      145.76      138.93     10.42 o 
  -5   7   5        5.90        4.08      2.63 o 
  -4   7   5       12.27        9.88      5.49 o 
  -3   7   5      119.94      115.29      7.64 o 
  -2   7   5      212.51      179.00      6.53 o 
  -1   7   5      330.64      341.58     10.72 o 
   0   7   5       38.90       42.27      2.83 o 
   1   7   5     2960.82     3000.04     36.92 o 
   2   7   5       12.07       17.01      2.76 o 
   3   7   5      274.64      282.27      9.26 o 
   4   7   5       75.62       72.65      9.36 o 
   5   7   5       40.43       34.92      7.64 o 
  -6   8   5       18.94       22.70      4.65 o 
  -5   8   5       34.19       43.89      8.78 o 
  -4   8   5       96.30       89.98      9.88 o 
  -3   8   5       59.28       48.28      7.68 o 
  -2   8   5      332.33      339.24     16.00 o 
  -1   8   5        5.62        4.78      1.93 o 
   0   8   5     2222.53     2293.34     31.52 o 
   1   8   5        8.98        8.67      2.18 o 
   2   8   5       13.43       14.64      2.76 o 
   3   8   5      676.29      708.65     14.90 o 
   4   8   5        1.67        4.44      3.55 o 
  -6   9   5       40.14       23.04      9.88 o 
  -5   9   5       34.98       26.34      7.68 o 
  -4   9   5        5.81        6.58      5.49 o 
  -3   9   5      151.18      148.14     10.97 o 
  -2   9   5       31.80       25.24      5.49 o 
  -1   9   5       90.76      101.86      6.04 o 
   0   9   5      120.71      134.48      6.21 o 
   1   9   5      218.83      227.20      6.46 o 
   2   9   5      199.89      194.43      6.96 o 
   3   9   5        0.19        4.76      3.13 o 
   4   9   5      160.70      191.59     25.79 o 
  -5  10   5        0.93       -5.49      5.49 o 
  -4  10   5        2.67        1.10      5.49 o 
  -3  10   5      115.64      110.83      9.88 o 
  -2  10   5       93.38       92.17      7.68 o 
  -1  10   5       52.62       47.74      3.88 o 
   0  10   5      130.89      141.07      8.78 o 
   1  10   5      633.96      667.65     13.85 o 
   2  10   5        3.94        1.44      2.64 o 
   3  10   5      219.74      234.01     12.59 o 
  -5  11   5       71.56       47.18      9.88 o 
  -4  11   5      143.43      167.89     14.27 o 
  -3  11   5       18.99       20.85      5.49 o 
  -2  11   5      163.11      178.86     10.97 o 
  -1  11   5       10.22       11.52      3.10 o 
   0  11   5      618.91      600.35     14.81 o 
   1  11   5       14.47       11.63      2.93 o 
   2  11   5      205.43      231.77     11.77 o 
  -4  12   5       11.95       15.36      6.58 o 
  -3  12   5      388.45      329.20     17.56 o 
  -2  12   5       83.67       85.59      8.78 o 
  -1  12   5      211.25      213.98     12.07 o 
   0  12   5      113.95      110.36      5.78 o 
   1  12   5       56.15       46.09      6.58 o 
   1 -14   6       39.25       53.77      8.78 o 
  -2 -13   6      100.14      124.00     10.97 o 
  -1 -13   6       39.33       46.09      7.68 o 
   0 -13   6       24.04       23.04      5.49 o 
   1 -13   6       26.87       27.43      6.58 o 
   2 -13   6        7.71        5.49      5.49 o 
   3 -13   6        3.23        8.78      6.58 o 
  -3 -12   6       62.13       55.96      9.88 o 
  -2 -12   6        8.61        8.78      5.49 o 
  -1 -12   6      215.25      187.64     12.07 o 
   0 -12   6        0.11       -4.94      3.29 o 
   1 -12   6      106.98      128.39     10.97 o 
   2 -12   6       15.40       12.66      4.65 o 
   3 -12   6       77.26       63.64      9.88 o 
   4 -12   6      106.81      125.09     15.36 o 
  -4 -11   6       51.74       58.55      8.43 o 
  -3 -11   6        2.54        5.73      3.43 o 
  -2 -11   6       97.33      124.00     10.97 o 
  -1 -11   6        4.45       -2.19      3.29 o 
   0 -11   6      135.77      128.39      9.88 o 
   1 -11   6      346.49      376.95     41.70 o 
   2 -11   6       94.39       99.62      8.43 o 
   3 -11   6      142.83      131.22     10.00 o 
   4 -11   6        0.36        5.49      6.58 o 
   5 -11   6      107.55      132.78     16.46 o 
  -4 -10   6       10.14       10.06      3.70 o 
  -3 -10   6        5.56        4.76      4.46 o 
  -2 -10   6      112.04      113.67      7.90 o 
  -1 -10   6      154.47      157.29      8.93 o 
   0 -10   6     1759.29     1719.89     36.64 o 
   1 -10   6       17.14       18.94      3.98 o 
   2 -10   6        9.76       12.82      4.83 o 
   3 -10   6        0.23        3.84      3.88 o 
   4 -10   6      201.74      211.78     17.56 o 
   5 -10   6      252.76      244.70     19.75 o 
  -5  -9   6       45.58       32.02      7.34 o 
  -4  -9   6        5.39        3.41      2.76 o 
  -3  -9   6       16.39       19.30      4.34 o 
  -2  -9   6       74.27       82.69      7.10 o 
  -1  -9   6     3314.17     3306.60     60.77 o 
   0  -9   6     1680.26     1727.40     35.74 o 
   1  -9   6      133.68      123.63      8.62 o 
   2  -9   6      305.04      290.98     10.65 o 
   3  -9   6       11.04        9.55      3.34 o 
   4  -9   6      251.47      252.59      7.91 o 
   5  -9   6       15.13       14.52      6.04 o 
   6  -9   6      122.40      115.06      8.61 o 
  -5  -8   6       36.58       40.74      7.02 o 
  -4  -8   6       39.39       34.80      4.13 o 
  -3  -8   6       15.54       18.58      4.16 o 
  -2  -8   6      660.01      673.25     19.21 o 
  -1  -8   6     1250.89     1183.51     27.15 o 
   0  -8   6      551.75      604.66     17.32 o 
   1  -8   6      640.00      603.93     14.84 o 
   2  -8   6        1.14        1.46      2.53 o 
   3  -8   6       21.22       21.16      2.85 o 
   4  -8   6        1.77        5.80      2.59 o 
   5  -8   6      107.66      107.56      8.12 o 
   6  -8   6        0.22        0.00      5.49 o 
  -6  -7   6       15.85       13.07      5.17 o 
  -5  -7   6      129.78      137.12      7.33 o 
  -4  -7   6       55.66       66.38      6.65 o 
  -3  -7   6      201.75      212.83      9.04 o 
  -2  -7   6      568.63      536.99     18.65 o 
  -1  -7   6        5.17        7.54      2.82 o 
   0  -7   6      487.16      468.73     21.25 o 
   1  -7   6        2.11        0.10      2.06 o 
   2  -7   6       90.47       89.24      3.93 o 
   3  -7   6        0.39        0.24      2.38 o 
   4  -7   6       79.84       83.05      7.42 o 
   5  -7   6       89.41       95.65      6.36 o 
   6  -7   6      114.46      115.22     10.97 o 
  -6  -6   6      393.57      383.55      9.17 o 
  -5  -6   6      256.88      250.98      6.28 o 
  -4  -6   6       37.33       29.65      3.78 o 
  -3  -6   6       10.68        9.49      3.04 o 
  -2  -6   6       26.11       22.85      4.21 o 
  -1  -6   6      481.36      449.71      9.50 o 
   0  -6   6       44.38       36.61      2.24 o 
   1  -6   6      914.90      889.56     11.32 o 
   2  -6   6      470.44      456.20      9.37 o 
   3  -6   6      186.81      169.00      6.02 o 
   4  -6   6      383.73      391.72     11.13 o 
   5  -6   6        0.44        0.96      2.81 o 
   6  -6   6       70.34       54.98     10.97 o 
  -6  -5   6      175.27      175.45      7.36 o 
  -5  -5   6        2.06       -0.73      2.40 o 
  -4  -5   6      114.30      113.25      4.51 o 
  -3  -5   6        7.53        9.32      2.18 o 
  -2  -5   6      232.90      246.79      5.27 o 
  -1  -5   6      296.49      256.74      4.21 o 
   0  -5   6       39.84       67.53      2.62 o 
   1  -5   6     4356.86     4751.30     42.55 o 
   2  -5   6       24.87       19.96      1.99 o 
   3  -5   6      155.20      135.64      5.24 o 
   4  -5   6       26.37       14.45      9.61 o 
   5  -5   6       92.54       94.11     11.52 o 
   6  -5   6       31.43       30.33      6.06 o 
   7  -5   6        0.56        4.39      7.68 o 
  -7  -4   6       43.15       38.32      6.48 o 
  -6  -4   6        7.57        7.54      2.71 o 
  -5  -4   6       66.06       59.29      4.06 o 
  -4  -4   6       40.96       42.40      3.21 o 
  -3  -4   6        0.42        1.27      1.69 o 
  -2  -4   6      255.20      240.43      5.20 o 
  -1  -4   6       12.45       13.30      1.69 o 
   0  -4   6     7566.22     8110.32    121.95 o 
   1  -4   6     1761.69     2016.96     20.49 o 
   2  -4   6      402.57      334.63      6.04 o 
   3  -4   6      187.71      207.24      6.05 o 
   4  -4   6      213.08      219.74      7.07 o 
   5  -4   6      475.74      482.75     14.24 o 
   6  -4   6        0.95        2.69      3.98 o 
   7  -4   6      152.55      158.29     10.86 o 
  -7  -3   6       12.87       12.07      6.58 o 
  -6  -3   6       31.76       31.62      3.28 o 
  -5  -3   6      225.61      211.58      6.70 o 
  -4  -3   6        7.90        6.08      1.95 o 
  -3  -3   6       16.50       15.55      2.18 o 
  -2  -3   6      126.56      143.28      4.54 o 
  -1  -3   6      665.03      604.68     10.64 o 
   0  -3   6     1512.52     1637.55     17.12 o 
   1  -3   6     2051.15     2135.86     21.40 o 
   2  -3   6     1810.50     1797.30     17.83 o 
   3  -3   6       26.26       27.27      2.56 o 
   4  -3   6      684.67      660.80     14.25 o 
   5  -3   6        2.18       -2.79      2.91 o 
   6  -3   6      244.77      235.66     10.03 o 
   7  -3   6       66.70       56.74      7.76 o 
  -7  -2   6       20.86       19.75      7.68 o 
  -6  -2   6      186.54      188.30      7.29 o 
  -5  -2   6      358.66      382.96     12.83 o 
  -4  -2   6       22.04       23.68      3.15 o 
  -3  -2   6        1.45        1.68      1.74 o 
  -2  -2   6     1219.48     1237.30     16.93 o 
  -1  -2   6      879.69      827.88      9.58 o 
   0  -2   6        4.03        1.15      0.91 o 
   1  -2   6     2857.51     2963.69     24.75 o 
   2  -2   6       58.18       65.40      2.61 o 
   3  -2   6      856.88      842.67     13.09 o 
   4  -2   6      274.45      255.64      7.44 o 
   5  -2   6       16.63       10.11      6.00 o 
   6  -2   6        0.42       -2.51      3.69 o 
   7  -2   6      455.93      471.85     23.04 o 
  -7  -1   6       40.70       38.41      8.78 o 
  -6  -1   6        1.42        6.49      4.46 o 
  -5  -1   6     2196.25     2106.92     26.10 o 
  -4  -1   6      760.65      761.79     11.90 o 
  -3  -1   6       22.45       18.96      2.22 o 
  -2  -1   6      249.96      219.34      4.33 o 
  -1  -1   6        0.33        2.00      0.80 o 
   0  -1   6      606.64      624.57      6.50 o 
   1  -1   6     1152.85     1187.87     11.35 o 
   2  -1   6      172.29      149.45      3.24 o 
   3  -1   6      449.79      434.60      8.34 o 
   4  -1   6      142.20      145.68      5.28 o 
   5  -1   6      514.40      531.81     16.86 o 
   6  -1   6      147.83      146.40      9.49 o 
   7  -1   6       13.97       19.75      7.68 o 
  -7   0   6        3.87       -4.39      5.49 o 
  -6   0   6     3360.86     3114.93     59.14 o 
  -5   0   6     1089.45     1060.77     17.20 o 
  -4   0   6       13.26       12.02      2.15 o 
  -3   0   6      788.47      789.82     11.82 o 
  -2   0   6       48.69       48.37      2.36 o 
  -1   0   6        1.79        1.36      0.87 o 
   0   0   6      447.65      446.24      5.78 o 
   1   0   6      858.75      823.00     12.10 o 
   2   0   6      101.88       80.85      2.33 o 
   3   0   6       77.51       82.15      4.18 o 
   4   0   6      643.63      674.13     14.69 o 
   5   0   6       62.06       66.50      5.06 o 
   6   0   6      119.08      110.83     10.97 o 
  -7   1   6      104.99       90.63      8.43 o 
  -6   1   6      267.65      279.04     10.41 o 
  -5   1   6       17.46       13.76      4.26 o 
  -4   1   6       66.58       75.87      3.83 o 
  -3   1   6       32.55       28.50      2.19 o 
  -2   1   6      485.39      482.61      7.88 o 
  -1   1   6       15.77       11.50      1.24 o 
   0   1   6      547.72      560.19      6.32 o 
   1   1   6     1467.46     1988.67     18.04 o 
   2   1   6        5.66        9.88      1.83 o 
   3   1   6     1459.33     1473.07     20.88 o 
   4   1   6      298.52      301.77      8.48 o 
   5   1   6       29.47       25.36      3.89 o 
   6   1   6       86.54       98.76      9.88 o 
  -7   2   6       37.56       29.34      6.21 o 
  -6   2   6       75.64       73.22      6.27 o 
  -5   2   6       72.53       70.21      4.74 o 
  -4   2   6      166.17      174.14      6.05 o 
  -3   2   6      115.35      122.99      3.44 o 
  -2   2   6      852.64      820.76     12.09 o 
  -1   2   6      140.57      158.48      3.47 o 
   0   2   6       58.54      107.78      2.72 o 
   1   2   6        5.13        9.14      1.68 o 
   2   2   6      189.39      182.31      4.78 o 
   3   2   6      248.70      241.93      9.03 o 
   4   2   6       32.66       30.09      3.45 o 
   5   2   6      318.15      326.49      9.57 o 
   6   2   6        1.20       -3.64      3.46 o 
  -7   3   6       11.86       12.07      7.68 o 
  -6   3   6       21.39       13.17      6.58 o 
  -5   3   6      352.60      340.25     10.81 o 
  -4   3   6       31.08       29.10      3.06 o 
  -3   3   6      617.89      592.45     11.69 o 
  -2   3   6        7.05        7.78      1.40 o 
  -1   3   6      598.42      571.30      7.14 o 
   0   3   6        1.35        3.91      1.07 o 
   1   3   6      313.48      307.87      4.84 o 
   2   3   6      779.27      807.41     12.45 o 
   3   3   6        0.67        0.16      1.86 o 
   4   3   6     1014.56     1009.23     16.76 o 
   5   3   6       81.12       70.43      5.06 o 
   6   3   6       16.52       15.84      6.34 o 
  -7   4   6       20.99        8.78      7.68 o 
  -6   4   6      185.45      197.52     14.27 o 
  -5   4   6        1.63        1.35      3.04 o 
  -4   4   6      331.05      333.47     30.18 o 
  -3   4   6      241.25      233.60      7.90 o 
  -2   4   6      574.60      576.71      8.18 o 
  -1   4   6      491.00      492.67      7.09 o 
   0   4   6      129.78      137.27      4.60 o 
   1   4   6      713.89      701.34      9.78 o 
   2   4   6      169.87      180.46      6.91 o 
   3   4   6      449.12      447.34      9.82 o 
   4   4   6      324.62      312.89      8.91 o 
   5   4   6       11.30        9.47      2.75 o 
   6   4   6       79.98       88.38      5.13 o 
  -7   5   6        0.49       -1.10      6.58 o 
  -6   5   6        1.68       -0.55      6.04 o 
  -5   5   6     1317.69     1211.44     42.80 o 
  -4   5   6      446.02      447.67     13.17 o 
  -3   5   6      232.47      240.76     19.75 o 
  -2   5   6     1284.23     1227.83     21.02 o 
  -1   5   6       19.00       18.14      2.69 o 
   0   5   6      717.08      711.23     12.20 o 
   1   5   6      543.42      548.48     14.18 o 
   2   5   6       42.21       37.31      3.98 o 
   3   5   6       47.24       51.27      5.88 o 
   4   5   6       10.49       10.15      3.55 o 
   5   5   6      111.54      105.13      8.74 o 
  -7   6   6        4.35       -4.39      5.49 o 
  -6   6   6      275.67      265.66     12.13 o 
  -5   6   6      171.80      170.28     14.81 o 
  -4   6   6        2.02        1.41      2.63 o 
  -3   6   6      660.41      597.67     17.34 o 
  -2   6   6      195.27      190.40      6.82 o 
  -1   6   6       44.21       43.11      2.98 o 
   0   6   6      334.40      332.26      7.68 o 
   1   6   6      234.89      225.39      7.61 o 
   2   6   6     1648.91     1676.98     27.60 o 
   3   6   6       22.85       14.09      3.46 o 
   4   6   6      371.69      372.80     11.20 o 
   5   6   6       34.89       37.86      6.10 o 
  -7   7   6        0.16       -7.68      5.49 o 
  -6   7   6      185.15      177.47      9.31 o 
  -5   7   6      110.36      114.62      9.88 o 
  -4   7   6       14.92        6.58      5.49 o 
  -3   7   6      143.10      125.09      9.88 o 
  -2   7   6      235.25      216.17      7.58 o 
  -1   7   6      690.11      694.08     14.15 o 
   0   7   6       30.56       24.30      2.64 o 
   1   7   6      942.89     1013.07     26.84 o 
   2   7   6       29.24       25.41      3.69 o 
   3   7   6       78.12       83.22      5.91 o 
   4   7   6      109.90      122.31      8.10 o 
  -6   8   6       48.20       55.38      5.78 o 
  -5   8   6       39.81       39.50      8.78 o 
  -4   8   6       84.23       79.01      9.88 o 
  -3   8   6       10.38       10.97      5.49 o 
  -2   8   6      409.16      385.71     11.64 o 
  -1   8   6        6.29        2.19      2.33 o 
   0   8   6      579.90      581.72     19.20 o 
   1   8   6       16.32       16.22      2.58 o 
   2   8   6       28.09       29.13      3.69 o 
   3   8   6      206.44      220.56     17.74 o 
   4   8   6        0.79       -3.75      4.46 o 
  -6   9   6       22.30       18.65      8.78 o 
  -5   9   6       29.91       23.04      7.68 o 
  -4   9   6       65.67       70.23      9.88 o 
  -3   9   6      216.56      201.91     13.17 o 
  -2   9   6       15.12       13.47      4.94 o 
  -1   9   6      171.18      186.27     16.46 o 
   0   9   6       63.13       68.18      5.00 o 
   1   9   6      165.47      173.71      8.71 o 
   2   9   6       80.11       75.82      5.09 o 
   3   9   6       22.94       18.38      4.21 o 
  -5  10   6       67.54       85.59     12.07 o 
  -4  10   6       64.34       54.87      8.78 o 
  -3  10   6       26.94       34.02      6.58 o 
  -2  10   6      126.47      117.41      9.88 o 
  -1  10   6      454.10      453.87     14.27 o 
   0  10   6        1.56        0.16      2.74 o 
   1  10   6      318.93      322.09     21.34 o 
   2  10   6       29.95       33.00      8.52 o 
  -4  11   6       93.13      102.05     12.07 o 
  -3  11   6        3.92       10.97      5.49 o 
  -2  11   6      242.23      249.09     14.27 o 
  -1  11   6       78.01       74.76      7.13 o 
   0  11   6      287.79      261.77      9.31 o 
   1  11   6       86.06       86.07      5.29 o 
  -3  12   6      234.85      213.98     14.27 o 
  -2  12   6       71.46       65.84      7.68 o 
  -1  12   6       33.06       30.72      6.58 o 
   0  12   6      357.64      424.66     17.56 o 
  -1 -13   7       43.36       48.28      7.68 o 
   0 -13   7        8.42       17.56      5.49 o 
   1 -13   7        0.07       -1.10      5.49 o 
   2 -13   7       84.19       76.81     10.97 o 
   3 -13   7        5.47        7.68      6.58 o 
  -3 -12   7       18.16       10.97      6.58 o 
  -2 -12   7        1.41        4.39      5.49 o 
  -1 -12   7       79.93      109.73     10.97 o 
   0 -12   7        3.13        0.00      4.39 o 
   1 -12   7       17.53       20.85      6.58 o 
   2 -12   7       85.42       97.79      8.93 o 
   3 -12   7       56.04       48.28      9.88 o 
   4 -12   7      226.35      247.99     19.75 o 
  -3 -11   7        0.76        2.19      5.49 o 
  -2 -11   7        9.75        2.19      5.49 o 
  -1 -11   7        6.84        7.68      5.49 o 
   0 -11   7      496.00      471.85     20.85 o 
   1 -11   7       65.98       76.42      7.90 o 
   2 -11   7        4.00       -2.85      3.65 o 
   3 -11   7       78.39       91.17     10.97 o 
   4 -11   7       76.09       89.98     13.17 o 
   5 -11   7       59.57       65.84     13.17 o 
  -4 -10   7       28.90       34.05      6.21 o 
  -3 -10   7       39.94       31.82      7.68 o 
  -2 -10   7       96.17      107.68      8.70 o 
  -1 -10   7       10.60        5.71      3.65 o 
   0 -10   7       34.84       35.34      8.59 o 
   1 -10   7       16.55       17.07      5.83 o 
   2 -10   7       89.53      103.39      7.43 o 
   3 -10   7       31.16       25.80      5.78 o 
   4 -10   7       15.26        6.04      5.43 o 
   5 -10   7      266.14      256.97      9.71 o 
  -5  -9   7       66.95       68.28      9.21 o 
  -4  -9   7        4.67       -1.10      3.88 o 
  -3  -9   7       24.54       11.23      6.04 o 
  -2  -9   7       94.85       90.87      7.64 o 
  -1  -9   7     2858.18     2812.60     60.35 o 
   0  -9   7      222.76      217.18     11.66 o 
   1  -9   7       39.66       41.71      5.69 o 
   2  -9   7      136.08      123.75      8.33 o 
   3  -9   7       30.46       25.84      5.29 o 
   4  -9   7      342.09      323.84      9.53 o 
   5  -9   7      225.35      238.77      9.93 o 
   6  -9   7       18.12       25.09      6.04 o 
  -5  -8   7        0.02        3.18      3.98 o 
  -4  -8   7       67.66       65.05     10.53 o 
  -3  -8   7       18.12        8.23      6.04 o 
  -2  -8   7     1211.82     1245.90     37.31 o 
  -1  -8   7      549.39      516.34     17.56 o 
   0  -8   7      544.68      563.33     14.36 o 
   1  -8   7      490.67      490.26     13.56 o 
   2  -8   7       31.10       25.60      4.31 o 
   3  -8   7       64.05       61.37      6.34 o 
   4  -8   7       43.56       47.60      5.01 o 
   5  -8   7       92.24       94.75      6.60 o 
   6  -8   7        2.21        2.19      5.49 o 
  -6  -7   7        0.12        0.37      4.43 o 
  -5  -7   7       57.48       67.93      6.91 o 
  -4  -7   7       99.56       94.90      6.86 o 
  -3  -7   7       33.50       44.57      5.78 o 
  -2  -7   7      676.97      659.01     18.90 o 
  -1  -7   7       29.39       25.07      5.13 o 
   0  -7   7      252.05      249.76      8.72 o 
   1  -7   7       62.27       62.59      2.33 o 
   2  -7   7       61.73       60.34      4.12 o 
   3  -7   7       25.79       33.85      3.85 o 
   4  -7   7        9.31       11.49      3.70 o 
   5  -7   7       15.57       24.76      4.79 o 
   6  -7   7       14.50       15.87      5.78 o 
  -6  -6   7        0.74       -2.43      3.01 o 
  -5  -6   7      154.54      159.35      5.82 o 
  -4  -6   7       20.09       21.84      2.54 o 
  -3  -6   7        2.30        2.47      2.00 o 
  -2  -6   7       76.07       72.85      3.65 o 
  -1  -6   7       62.84       41.22      1.82 o 
   0  -6   7       56.23       51.50      2.25 o 
   1  -6   7      627.60      665.55     11.75 o 
   2  -6   7      349.81      354.88      8.32 o 
   3  -6   7       17.65       17.39      3.38 o 
   4  -6   7      181.06      179.42     10.99 o 
   5  -6   7       14.46       18.18      7.13 o 
   6  -6   7        5.99        9.56      5.27 o 
  -6  -5   7       45.35       49.27      6.30 o 
  -5  -5   7        2.94        2.44      2.27 o 
  -4  -5   7        1.25       -1.03      2.38 o 
  -3  -5   7       21.65       22.36      3.04 o 
  -2  -5   7       40.22       54.08      3.41 o 
  -1  -5   7      314.53      282.82      5.06 o 
   0  -5   7      208.66      199.27      5.01 o 
   1  -5   7      320.08      284.02      5.97 o 
   2  -5   7       23.29       25.13      2.47 o 
   3  -5   7      158.93      152.06      5.69 o 
   4  -5   7      189.78      181.32      8.07 o 
   5  -5   7       11.30       11.43      7.13 o 
   6  -5   7       69.84       67.23     11.52 o 
  -7  -4   7        0.28        0.00      5.49 o 
  -6  -4   7        3.18        4.09      2.98 o 
  -5  -4   7       23.16       27.26      4.75 o 
  -4  -4   7       57.58       67.73      4.21 o 
  -3  -4   7       71.37       82.31      5.95 o 
  -2  -4   7      147.44      155.87      5.07 o 
  -1  -4   7      282.13      292.91      4.99 o 
   0  -4   7     2739.86     3004.85     28.01 o 
   1  -4   7      749.75      752.06     10.03 o 
   2  -4   7      293.14      276.91      5.74 o 
   3  -4   7      190.62      177.41      5.41 o 
   4  -4   7       35.77       39.46      3.96 o 
   5  -4   7      840.00      873.92     18.63 o 
   6  -4   7      181.16      174.34      8.75 o 
  -7  -3   7       59.22       65.84      9.88 o 
  -6  -3   7        9.47        4.61      3.70 o 
  -5  -3   7      154.27      151.66      9.09 o 
  -4  -3   7       32.06       34.73      3.45 o 
  -3  -3   7        8.51        6.08      2.01 o 
  -2  -3   7      111.24      106.89      4.12 o 
  -1  -3   7     3266.14     3370.53     44.74 o 
   0  -3   7      239.71      213.70      3.88 o 
   1  -3   7      585.43      679.38      9.28 o 
   2  -3   7      982.07     1009.01     11.83 o 
   3  -3   7        0.03        0.63      1.52 o 
   4  -3   7      412.07      383.56     11.00 o 
   5  -3   7      486.86      464.78     13.82 o 
   6  -3   7      107.08      114.43      7.96 o 
  -7  -2   7       92.20       77.91      9.88 o 
  -6  -2   7      122.79      123.21      9.33 o 
  -5  -2   7        0.36       -1.10      2.57 o 
  -4  -2   7      137.57      136.87      5.61 o 
  -3  -2   7       35.92       42.09      3.97 o 
  -2  -2   7      332.02      360.78      6.26 o 
  -1  -2   7      802.57      732.52      8.49 o 
   0  -2   7        0.46        0.26      0.87 o 
   1  -2   7     2140.11     2285.83     21.43 o 
   2  -2   7      464.07      458.63      6.92 o 
   3  -2   7       97.55      100.00      3.92 o 
   4  -2   7      785.11      775.66     16.16 o 
   5  -2   7       20.66       24.59      4.34 o 
   6  -2   7      473.69      509.16     23.04 o 
  -7  -1   7      281.54      297.37     17.56 o 
  -6  -1   7        6.57       14.78      8.23 o 
  -5  -1   7       29.33       21.73      3.28 o 
  -4  -1   7      376.60      390.17      8.33 o 
  -3  -1   7       10.04       12.68      2.04 o 
  -2  -1   7     1514.82     1554.32     15.90 o 
  -1  -1   7      506.71      472.74      7.41 o 
   0  -1   7      655.59      603.07      7.06 o 
   1  -1   7      931.57      978.02     10.18 o 
   2  -1   7      317.15      286.52      4.80 o 
   3  -1   7      151.59      133.38      4.70 o 
   4  -1   7       62.80       55.60      4.02 o 
   5  -1   7       45.20       50.67      6.85 o 
   6  -1   7       44.39       43.89      8.78 o 
  -7   0   7       22.41       27.43      7.68 o 
  -6   0   7      283.05      284.33     14.46 o 
  -5   0   7      819.53      827.69     17.23 o 
  -4   0   7      152.36      144.74      5.37 o 
  -3   0   7      113.56      113.93      4.27 o 
  -2   0   7      288.42      276.57      4.97 o 
  -1   0   7      889.46      881.11     10.47 o 
   0   0   7      349.00      308.66      4.59 o 
   1   0   7        5.97        7.51      1.42 o 
   2   0   7      917.04      993.31     11.66 o 
   3   0   7       36.92       38.10      3.22 o 
   4   0   7      540.28      550.77     13.56 o 
   5   0   7       24.57       31.63     10.42 o 
   6   0   7        6.04        3.29      6.58 o 
  -7   1   7       32.56       18.29      5.78 o 
  -6   1   7        0.57        0.00      3.88 o 
  -5   1   7       19.47       17.71      3.70 o 
  -4   1   7        7.16        4.94      2.42 o 
  -3   1   7      137.83      135.01      4.33 o 
  -2   1   7       95.95       99.92      2.93 o 
  -1   1   7      385.99      358.30      5.39 o 
   0   1   7       13.00       17.90      1.50 o 
   1   1   7      786.29      745.51      8.55 o 
   2   1   7       66.61       63.97      3.11 o 
   3   1   7      613.57      619.56     11.94 o 
   4   1   7      761.18      796.40     15.17 o 
   5   1   7        5.05        6.45      3.64 o 
   6   1   7      129.55      126.19     10.97 o 
  -7   2   7        0.55       -0.46      4.46 o 
  -6   2   7       49.24       42.50      8.78 o 
  -5   2   7        1.18        0.14      2.81 o 
  -4   2   7      156.38      173.34      9.33 o 
  -3   2   7        0.07        0.15      1.74 o 
  -2   2   7     2632.68     2727.21     22.79 o 
  -1   2   7      227.03      225.55      4.91 o 
   0   2   7      399.81      557.80      7.49 o 
   1   2   7     1821.82     1935.43     19.51 o 
   2   2   7       17.46       19.99      2.53 o 
   3   2   7      874.45      896.38     15.07 o 
   4   2   7        2.37        1.30      2.48 o 
   5   2   7      370.28      379.27     10.43 o 
   6   2   7       47.73       46.96      6.48 o 
  -7   3   7       62.45       87.79     12.07 o 
  -6   3   7        2.19        1.10      5.49 o 
  -5   3   7      302.15      313.63     10.81 o 
  -4   3   7       14.53       15.89      5.05 o 
  -3   3   7      800.11      775.50     12.92 o 
  -2   3   7      309.82      312.69      4.61 o 
  -1   3   7       33.28       30.00      1.65 o 
   0   3   7     1065.86     1108.65     11.35 o 
   1   3   7      152.56      175.35      4.17 o 
   2   3   7     1025.29     1095.63     18.85 o 
   3   3   7       91.96      103.70      4.57 o 
   4   3   7      267.06      274.77      7.94 o 
   5   3   7      405.38      377.92     21.57 o 
   6   3   7       10.22        9.51      4.11 o 
  -7   4   7      109.85      126.19     13.17 o 
  -6   4   7      277.38      257.87     15.36 o 
  -5   4   7       54.84       52.02      8.12 o 
  -4   4   7       16.93        8.24      3.04 o 
  -3   4   7      304.67      291.88     10.97 o 
  -2   4   7      111.98      106.02      4.11 o 
  -1   4   7      800.18      749.44      9.43 o 
   0   4   7       36.30       35.59      2.53 o 
   1   4   7      755.68      724.88     18.00 o 
   2   4   7      320.55      339.84      6.51 o 
   3   4   7      184.78      179.46      5.03 o 
   4   4   7      373.39      376.38     11.09 o 
   5   4   7       12.72       14.24      3.62 o 
  -7   5   7       56.98       32.92      8.78 o 
  -6   5   7       20.54       32.56     16.46 o 
  -5   5   7       86.72       80.83      7.10 o 
  -4   5   7      577.00      530.81     20.85 o 
  -3   5   7        1.57       -2.53      1.69 o 
  -2   5   7     1598.18     1596.59     20.46 o 
  -1   5   7       45.19       43.85      2.83 o 
   0   5   7     1883.00     1834.37     24.64 o 
   1   5   7      466.07      438.36     10.73 o 
   2   5   7       47.72       43.03      4.19 o 
   3   5   7      150.09      155.58      7.55 o 
   4   5   7        0.29       -1.74      3.34 o 
   5   5   7      133.53      135.24     11.70 o 
  -7   6   7       18.53       29.63      7.68 o 
  -6   6   7       38.87       35.12      6.06 o 
  -5   6   7      136.65      128.25     12.07 o 
  -4   6   7       10.43       14.66      2.94 o 
  -3   6   7      494.26      438.36     15.00 o 
  -2   6   7      390.80      371.15     10.26 o 
  -1   6   7      395.91      402.90     10.39 o 
   0   6   7      183.60      164.93      5.54 o 
   1   6   7       17.20       18.41      4.71 o 
   2   6   7       71.80       72.62      5.26 o 
   3   6   7       39.16       37.63      4.76 o 
   4   6   7      176.62      166.91      9.39 o 
   5   6   7       71.83       57.80      8.90 o 
  -6   7   7       24.72       28.92      4.80 o 
  -5   7   7       88.80       99.23      6.48 o 
  -4   7   7        1.78       -3.29      4.39 o 
  -3   7   7      340.94      340.17     17.56 o 
  -2   7   7        0.35        1.57      4.39 o 
  -1   7   7     2086.60     2108.13     32.73 o 
   0   7   7       57.95       57.30      4.19 o 
   1   7   7      356.75      383.99     10.51 o 
   2   7   7       73.22       81.87      5.63 o 
   3   7   7       51.70       46.15      5.70 o 
   4   7   7      371.59      404.90     13.82 o 
  -6   8   7       39.25       45.24      9.88 o 
  -5   8   7        0.30        5.49      6.58 o 
  -4   8   7      101.61       92.17     10.97 o 
  -3   8   7        0.03        0.00      4.39 o 
  -2   8   7     1226.03     1227.10     25.98 o 
  -1   8   7       38.51       41.73      4.66 o 
   0   8   7        5.83        6.78      3.57 o 
   1   8   7     1072.95     1097.71     18.22 o 
   2   8   7       35.84       27.83      3.80 o 
   3   8   7      320.52      342.23     18.07 o 
   4   8   7       11.02       11.11     10.42 o 
  -6   9   7        6.61        5.49      7.68 o 
  -5   9   7       19.27       23.04      8.78 o 
  -4   9   7       36.54       44.99      8.78 o 
  -3   9   7      113.93      119.61     10.97 o 
  -2   9   7      163.51      149.45      8.12 o 
  -1   9   7       57.94       63.81      5.43 o 
   0   9   7      438.98      455.77     13.19 o 
   1   9   7       10.83        9.42      3.34 o 
   2   9   7      149.20      161.10      8.55 o 
   3   9   7       40.20       40.99      7.10 o 
  -5  10   7       91.52      110.83     14.27 o 
  -4  10   7        4.68       -1.10      5.49 o 
  -3  10   7       74.19       62.55      8.78 o 
  -2  10   7       10.79       10.42      3.88 o 
  -1  10   7      507.79      509.16     19.75 o 
   0  10   7       24.02       13.98      8.23 o 
   1  10   7      242.39      270.74     10.79 o 
   2  10   7      102.03      110.66      9.33 o 
  -4  11   7       80.00       87.79     10.97 o 
  -3  11   7       20.34       16.46      6.58 o 
  -2  11   7      297.79      308.35     16.46 o 
  -1  11   7       55.45       56.29      5.78 o 
   0  11   7      318.67      368.85     12.01 o 
   1  11   7      119.14      131.68     10.97 o 
  -2  12   7      123.45      111.93     10.97 o 
  -1  12   7       14.94       16.46      6.58 o 
  -1 -13   8        0.22        3.29      5.49 o 
   0 -13   8        0.78       -1.10      4.39 o 
   1 -13   8        0.64        2.19      5.49 o 
   2 -13   8      125.33      121.80     13.17 o 
  -2 -12   8       24.55       29.63      7.68 o 
  -1 -12   8       84.01       84.49      9.88 o 
   0 -12   8        1.36       -2.19      4.39 o 
   1 -12   8       43.89       49.35      8.23 o 
   2 -12   8      223.39      240.63     30.72 o 
   3 -12   8       16.93        7.68      6.58 o 
   4 -12   8      158.90      212.88     19.75 o 
  -3 -11   8        0.23        2.19      5.49 o 
  -2 -11   8       46.22       36.21      7.68 o 
  -1 -11   8      422.65      426.86     20.85 o 
   0 -11   8       72.85       75.72      9.88 o 
   1 -11   8      234.66      237.66     12.37 o 
   2 -11   8       68.04       65.84      7.90 o 
   3 -11   8       71.39       84.75      9.21 o 
   4 -11   8      102.69      122.90     15.36 o 
  -4 -10   8       29.55       30.50      6.58 o 
  -3 -10   8      144.36      136.07     13.17 o 
  -2 -10   8     1441.47     1384.82     43.89 o 
  -1 -10   8      161.55      152.53     12.07 o 
   0 -10   8      120.48      112.32      9.92 o 
   1 -10   8       17.76       21.42      4.34 o 
   2 -10   8      161.22      145.38     20.30 o 
   3 -10   8      231.65      217.02     12.64 o 
   4 -10   8       36.31       39.15      7.68 o 
   5 -10   8      136.49      141.86      8.23 o 
  -5  -9   8       29.23       43.89     10.97 o 
  -4  -9   8        1.07       -1.65      3.88 o 
  -3  -9   8     1028.33     1077.57     38.41 o 
  -2  -9   8     1530.67     1559.33     35.77 o 
  -1  -9   8       37.45       40.05      6.06 o 
   0  -9   8      166.44      148.03      7.90 o 
   1  -9   8        1.17       -2.22      3.10 o 
   2  -9   8      393.52      376.40     12.84 o 
   3  -9   8       21.13       18.75      4.62 o 
   4  -9   8      270.55      250.66      9.02 o 
   5  -9   8       64.48       67.56      7.09 o 
  -5  -8   8        1.46       -0.55      4.94 o 
  -4  -8   8      145.75      151.43     14.27 o 
  -3  -8   8      394.41      379.04     15.00 o 
  -2  -8   8      242.04      256.85     12.13 o 
  -1  -8   8      506.98      479.03     15.66 o 
   0  -8   8        0.02       -0.56      2.37 o 
   1  -8   8      179.68      173.15     15.06 o 
   2  -8   8       37.59       35.27      3.30 o 
   3  -8   8       56.82       55.86      6.49 o 
   4  -8   8       17.13       22.33      6.82 o 
   5  -8   8      174.58      166.36      9.67 o 
   6  -8   8      121.83      114.12     12.07 o 
  -6  -7   8       18.93       13.61      5.78 o 
  -5  -7   8       86.52       75.76      8.43 o 
  -4  -7   8       92.98       82.19      8.43 o 
  -3  -7   8       17.34       18.23      5.00 o 
  -2  -7   8      642.89      619.97     18.90 o 
  -1  -7   8       88.08       84.80      5.89 o 
   0  -7   8        7.29        7.87      1.75 o 
   1  -7   8      105.67      106.82      4.64 o 
   2  -7   8       27.72       26.45      3.03 o 
   3  -7   8       44.48       42.48      3.87 o 
   4  -7   8      129.96      116.89      6.91 o 
   5  -7   8       94.61      102.27      8.70 o 
   6  -7   8       42.25       42.80      9.88 o 
  -6  -6   8       28.51       13.02      3.50 o 
  -5  -6   8       48.35       61.28      4.90 o 
  -4  -6   8        0.38       -1.30      2.51 o 
  -3  -6   8       58.14       66.09      4.39 o 
  -2  -6   8      281.79      284.46      7.63 o 
  -1  -6   8      199.53      194.61      5.45 o 
   0  -6   8      295.92      309.25      7.36 o 
   1  -6   8      160.05      144.88      6.65 o 
   2  -6   8      626.40      619.17     12.12 o 
   3  -6   8        2.41        0.69      1.93 o 
   4  -6   8      216.07      190.73     15.57 o 
   5  -6   8      155.52      143.77      9.49 o 
   6  -6   8        0.09       -7.68      6.58 o 
  -6  -5   8       27.78       26.39      5.44 o 
  -5  -5   8       35.91       35.08      3.98 o 
  -4  -5   8        1.06        2.19      2.70 o 
  -3  -5   8       69.45       70.34      4.75 o 
  -2  -5   8       18.60       20.95      3.04 o 
  -1  -5   8     2408.82     2503.65     37.03 o 
   0  -5   8        0.50       -0.73      1.44 o 
   1  -5   8      559.02      468.47      9.82 o 
   2  -5   8      168.38      164.96      5.91 o 
   3  -5   8       76.76       80.33     10.14 o 
   4  -5   8      197.15      213.11      9.03 o 
   5  -5   8       20.50       10.50      5.27 o 
   6  -5   8       57.21       54.87      9.88 o 
  -7  -4   8        0.51       -8.23      5.49 o 
  -6  -4   8       15.48       23.59      4.52 o 
  -5  -4   8        9.49        6.40      2.83 o 
  -4  -4   8        5.61        0.90      2.51 o 
  -3  -4   8       15.72       18.67      4.39 o 
  -2  -4   8     4492.17     4667.78     48.05 o 
  -1  -4   8     1881.90     1995.75     22.93 o 
   0  -4   8      150.02      120.79      4.40 o 
   1  -4   8      970.32     1026.63     12.82 o 
   2  -4   8       19.38       14.67      3.47 o 
   3  -4   8      537.74      567.51     10.19 o 
   4  -4   8       25.02       25.14      4.42 o 
   5  -4   8      408.86      442.99     13.11 o 
   6  -4   8        0.17        3.29      4.66 o 
  -7  -3   8       35.19       28.53      7.68 o 
  -6  -3   8        0.01       -1.10      5.49 o 
  -5  -3   8       63.51       60.06      4.86 o 
  -4  -3   8        1.09        0.14      2.09 o 
  -3  -3   8      236.60      233.50      6.86 o 
  -2  -3   8     1256.07     1318.88     13.88 o 
  -1  -3   8      257.85      262.63      5.36 o 
   0  -3   8     1469.21     1452.05     14.77 o 
   1  -3   8        4.97        6.95      1.44 o 
   2  -3   8     1066.21     1065.74     13.54 o 
   3  -3   8       14.48       14.03      2.27 o 
   4  -3   8      628.73      586.98     14.01 o 
   5  -3   8       63.49       54.02      5.63 o 
   6  -3   8      199.52      192.48     11.23 o 
  -7  -2   8       34.28       37.31      8.78 o 
  -6  -2   8       24.94       39.50      7.68 o 
  -5  -2   8       46.77       49.61      4.64 o 
  -4  -2   8       52.70       62.49      3.74 o 
  -3  -2   8      279.39      279.13      7.44 o 
  -2  -2   8        2.30        1.94      1.20 o 
  -1  -2   8      998.97      952.74     10.08 o 
   0  -2   8       59.65       59.45      2.37 o 
   1  -2   8     1692.33     1650.76     16.85 o 
   2  -2   8      842.92      815.38     10.46 o 
   3  -2   8       55.96       61.27      3.35 o 
   4  -2   8      113.93      110.58      6.27 o 
   5  -2   8      784.48      836.13     18.38 o 
   6  -2   8        0.65       -6.58      5.49 o 
  -7  -1   8      324.10      272.14     17.56 o 
  -6  -1   8      316.41      339.07     17.56 o 
  -5  -1   8        5.96        5.66      3.46 o 
  -4  -1   8        9.57        8.82      4.17 o 
  -3  -1   8        0.07       -0.65      1.71 o 
  -2  -1   8      712.22      744.48      8.74 o 
  -1  -1   8     1174.03     1147.38     11.61 o 
   0  -1   8       28.80       24.05      1.63 o 
   1  -1   8     1681.97     1644.08     16.63 o 
   2  -1   8       18.58       17.94      1.87 o 
   3  -1   8      730.79      747.30     14.15 o 
   4  -1   8       97.42      110.16      5.66 o 
   5  -1   8       55.84       64.26      9.33 o 
   6  -1   8       44.57       38.41      8.78 o 
  -7   0   8      213.11      173.38     14.27 o 
  -6   0   8        2.20        1.60      4.21 o 
  -5   0   8      358.13      361.20     11.05 o 
  -4   0   8      150.98      179.70     14.10 o 
  -3   0   8       29.07       27.20      2.78 o 
  -2   0   8      744.36      699.08      8.36 o 
  -1   0   8       81.81       84.69      2.56 o 
   0   0   8        3.34        2.19      1.08 o 
   1   0   8       12.37       10.89      1.46 o 
   2   0   8      714.56      713.89     12.78 o 
   3   0   8       87.50       90.95      4.54 o 
   4   0   8      280.21      254.70     15.33 o 
   5   0   8      146.68      133.53      8.93 o 
   6   0   8        0.03        3.29      5.49 o 
  -7   1   8        0.89        1.65      7.13 o 
  -6   1   8       26.32       33.90      5.78 o 
  -5   1   8       44.81       35.69      4.62 o 
  -4   1   8        4.64        3.64      3.64 o 
  -3   1   8       80.15       86.95      4.26 o 
  -2   1   8      115.30      133.95      3.58 o 
  -1   1   8     1994.21     2397.58     22.10 o 
   0   1   8       25.99       33.01      2.10 o 
   1   1   8     2336.81     2399.29     22.11 o 
   2   1   8      588.55      597.96     13.46 o 
   3   1   8        9.49        7.68      2.57 o 
   4   1   8      533.84      551.76     12.38 o 
   5   1   8        2.76        1.59      2.87 o 
   6   1   8       53.68       64.74      8.78 o 
  -7   2   8        4.32        7.68      7.68 o 
  -6   2   8       60.05       62.57      6.98 o 
  -5   2   8        0.04       -2.53      2.91 o 
  -4   2   8      130.77      130.89      5.59 o 
  -3   2   8       25.40       25.11      2.68 o 
  -2   2   8       17.33       12.43      1.57 o 
  -1   2   8        0.89        2.01      1.18 o 
   0   2   8       80.07       81.02      2.81 o 
   1   2   8     1056.46     1019.33     13.15 o 
   2   2   8        2.98        1.25      1.86 o 
   3   2   8      486.76      489.20     11.62 o 
   4   2   8       44.67       40.57      3.95 o 
   5   2   8      211.52      214.47      9.29 o 
   6   2   8        8.43        1.10      5.49 o 
  -7   3   8       66.99       64.74     12.07 o 
  -6   3   8       15.15        7.68      6.58 o 
  -5   3   8      210.90      200.40     10.44 o 
  -4   3   8       45.55       45.77      4.65 o 
  -3   3   8      348.54      360.54      8.58 o 
  -2   3   8      267.59      239.15      6.79 o 
  -1   3   8       23.38       24.18      2.02 o 
   0   3   8      687.74      727.51     10.37 o 
   1   3   8      188.16      223.43      7.92 o 
   2   3   8     1061.93     1051.32     16.05 o 
   3   3   8      217.41      216.67      8.08 o 
   4   3   8       47.30       48.09      4.02 o 
   5   3   8       15.55        7.14      3.75 o 
  -7   4   8        0.88        1.10      7.68 o 
  -6   4   8      147.00      149.24     13.17 o 
  -5   4   8      230.99      224.67      8.87 o 
  -4   4   8        6.27        3.29      2.91 o 
  -3   4   8      390.05      371.94      7.96 o 
  -2   4   8        0.10       -0.52      2.14 o 
  -1   4   8      137.01      129.26      4.37 o 
   0   4   8      256.51      262.41      4.15 o 
   1   4   8      513.69      506.34     11.88 o 
   2   4   8      467.99      431.49      9.34 o 
   3   4   8        0.52       -1.14      1.70 o 
   4   4   8      445.75      444.31      9.64 o 
   5   4   8       24.37       28.23      3.72 o 
  -7   5   8      221.02      227.15     16.46 o 
  -6   5   8      182.36      204.00     11.07 o 
  -5   5   8        1.91        3.54      3.43 o 
  -4   5   8      268.58      265.45      9.33 o 
  -3   5   8       68.52       59.91      5.41 o 
  -2   5   8      499.60      498.55     10.77 o 
  -1   5   8      345.43      325.73     23.04 o 
   0   5   8       26.87       24.46      3.17 o 
   1   5   8      237.34      238.82      8.01 o 
   2   5   8       12.98       20.59      6.41 o 
   3   5   8      160.41      162.97      8.19 o 
   4   5   8       27.77       17.56      5.43 o 
   5   5   8       73.64       70.15      8.90 o 
  -6   6   8        0.03        1.30      4.21 o 
  -5   6   8      138.24      143.87     13.72 o 
  -4   6   8       88.81       84.51      8.23 o 
  -3   6   8       52.02       50.78      2.82 o 
  -2   6   8      634.06      637.84     14.65 o 
  -1   6   8       75.70       83.35     12.07 o 
   0   6   8     1795.23     1846.24     40.99 o 
   1   6   8        0.15        1.02      2.70 o 
   2   6   8      254.77      251.98      9.46 o 
   3   6   8      125.68      122.73      8.83 o 
   4   6   8       18.72       17.01      5.43 o 
  -6   7   8        7.37        3.89      4.21 o 
  -5   7   8       80.58       68.36     14.81 o 
  -4   7   8        2.67        6.58      5.49 o 
  -3   7   8      654.12      645.22     26.34 o 
  -2   7   8       61.12       69.41      6.21 o 
  -1   7   8     1236.93     1231.19     37.31 o 
   0   7   8        1.52        1.57      4.39 o 
   1   7   8       74.43       77.46      5.40 o 
   2   7   8       77.05       83.46      6.04 o 
   3   7   8        0.48       -3.58      3.46 o 
   4   7   8      249.42      257.71     14.68 o 
  -6   8   8       43.96       47.64      4.91 o 
  -5   8   8        8.62        9.88      7.68 o 
  -4   8   8       91.51      102.05     12.07 o 
  -3   8   8       30.19       34.02      7.68 o 
  -2   8   8      307.20      308.41     11.64 o 
  -1   8   8        4.49        2.19      3.10 o 
   0   8   8       67.27       73.02      6.58 o 
   1   8   8      352.41      364.52     12.41 o 
   2   8   8       48.46       49.98      4.85 o 
   3   8   8      202.47      244.80     15.80 o 
  -5   9   8       33.30       38.41      9.88 o 
  -4   9   8       10.67       17.56      6.58 o 
  -3   9   8       95.09       88.88      9.88 o 
  -2   9   8      143.01      161.49      8.54 o 
  -1   9   8       52.03       46.28      5.00 o 
   0   9   8      148.96      140.59      7.76 o 
   1   9   8       96.81       93.76      6.17 o 
   2   9   8      131.32      140.69     11.18 o 
  -4  10   8        5.90        7.68      6.58 o 
  -3  10   8      390.07      352.24     18.65 o 
  -2  10   8       43.04       38.53      5.43 o 
  -1  10   8      155.07      163.68      8.54 o 
   0  10   8       86.62       82.48     10.97 o 
   1  10   8       57.59       61.74      5.29 o 
  -3  11   8       84.34       72.42      9.88 o 
  -2  11   8      108.93       97.66     10.97 o 
  -1  11   8      115.47      133.87     10.97 o 
   0  11   8       20.07       26.34      6.58 o 
  -1 -13   9       30.58       37.31      8.78 o 
   0 -13   9       24.32       13.17      6.58 o 
   1 -13   9        2.62        3.29      5.49 o 
   2 -13   9        0.31        4.39      6.58 o 
  -2 -12   9       15.73        5.49      6.58 o 
  -1 -12   9        3.92        0.00      5.49 o 
   0 -12   9       14.75       16.46      6.58 o 
   1 -12   9       23.57       17.56      7.68 o 
   2 -12   9      337.30      330.29     20.85 o 
   3 -12   9      170.74      218.37     17.56 o 
  -3 -11   9        0.74        2.19      6.58 o 
  -2 -11   9      233.89      230.44     16.46 o 
  -1 -11   9       95.56       94.37     10.97 o 
   0 -11   9        0.09        2.65      4.46 o 
   1 -11   9       74.44       82.03      8.70 o 
   2 -11   9      299.31      321.27     15.29 o 
   3 -11   9       22.92       29.10      9.33 o 
   4 -11   9      131.17      118.51     15.36 o 
  -4 -10   9       51.77       63.64     12.07 o 
  -3 -10   9       11.06        1.10      6.58 o 
  -2 -10   9       52.33       37.31      8.78 o 
  -1 -10   9       19.82       21.95      6.58 o 
   0 -10   9        4.38        9.14      4.46 o 
   1 -10   9       43.17       38.48      6.85 o 
   2 -10   9        0.35       -2.19      3.65 o 
   3 -10   9      234.88      204.07     13.12 o 
   4 -10   9       73.89       64.98      6.00 o 
   5 -10   9       40.38       47.41      5.89 o 
  -5  -9   9       20.07       23.04      9.88 o 
  -4  -9   9       87.10       93.27     13.17 o 
  -3  -9   9      866.09      896.51     35.11 o 
  -2  -9   9      427.36      410.40     21.95 o 
  -1  -9   9        0.65        3.29      3.88 o 
   0  -9   9        8.54        4.39      3.17 o 
   1  -9   9        0.05        1.83      3.17 o 
   2  -9   9      494.33      466.29     14.74 o 
   3  -9   9      283.50      258.75      8.53 o 
   4  -9   9       17.50       19.29      4.11 o 
   5  -9   9      112.72      129.97      9.31 o 
  -5  -8   9       33.43       28.35      6.56 o 
  -4  -8   9      264.93      311.64     20.85 o 
  -3  -8   9       99.10       84.20      8.78 o 
  -2  -8   9      162.77      174.07     10.28 o 
  -1  -8   9      463.96      435.67     16.04 o 
   0  -8   9       12.41        8.62      3.19 o 
   1  -8   9       99.49      106.45      4.40 o 
   2  -8   9      231.06      199.36      6.75 o 
   3  -8   9       48.17       46.52      4.28 o 
   4  -8   9        0.84        5.97      2.87 o 
   5  -8   9        2.34        1.10      5.49 o 
  -5  -7   9        6.33        6.08      5.00 o 
  -4  -7   9      149.73      144.85     14.27 o 
  -3  -7   9       21.36       26.50      5.78 o 
  -2  -7   9      251.45      252.07      8.98 o 
  -1  -7   9      160.35      154.99      6.18 o 
   0  -7   9        1.40        2.65      1.70 o 
   1  -7   9      189.82      190.86      6.50 o 
   2  -7   9        2.16        1.35      2.01 o 
   3  -7   9        8.91        1.79      2.69 o 
   4  -7   9        2.19        2.53      3.96 o 
   5  -7   9       42.45       46.13     15.36 o 
   6  -7   9       50.89       62.55     10.97 o 
  -6  -6   9       17.38       19.56      4.28 o 
  -5  -6   9       19.24       25.16      5.15 o 
  -4  -6   9       21.13       26.16      4.61 o 
  -3  -6   9       29.98       26.59      3.50 o 
  -2  -6   9      387.79      365.32     16.02 o 
  -1  -6   9      210.74      214.28      7.13 o 
   0  -6   9       42.41       42.27      3.45 o 
   1  -6   9        1.06        2.79      2.01 o 
   2  -6   9      240.35      224.91      8.09 o 
   3  -6   9       14.51       15.06      3.12 o 
   4  -6   9       16.70       18.94      4.19 o 
   5  -6   9      226.08      232.15     35.66 o 
   6  -6   9        4.08        7.68      7.68 o 
  -6  -5   9        0.83       -0.78      3.19 o 
  -5  -5   9       62.46       57.49      5.31 o 
  -4  -5   9      100.03      104.14      6.18 o 
  -3  -5   9       46.43       49.37      6.72 o 
  -2  -5   9       29.19       33.57      3.33 o 
  -1  -5   9      111.35       97.23      7.09 o 
   0  -5   9       20.02       20.70      4.75 o 
   1  -5   9      354.11      331.57      8.37 o 
   2  -5   9      523.88      496.53     10.94 o 
   3  -5   9        0.80        0.85      2.69 o 
   4  -5   9      268.36      278.18     12.13 o 
   5  -5   9       92.58      110.22      9.21 o 
   6  -5   9       68.82       79.01     12.07 o 
  -6  -4   9       11.37       12.32      5.00 o 
  -5  -4   9       15.09       12.71      3.70 o 
  -4  -4   9        1.41        5.78      3.04 o 
  -3  -4   9      143.75      145.89      8.00 o 
  -2  -4   9     2034.33     2068.92     28.13 o 
  -1  -4   9      801.86      804.68     12.06 o 
   0  -4   9        9.78        7.22      1.95 o 
   1  -4   9      811.01      770.79     12.95 o 
   2  -4   9        9.89        7.16      2.36 o 
   3  -4   9      866.76      849.36     13.75 o 
   4  -4   9      644.73      608.49     15.65 o 
   5  -4   9        0.30       -1.17      3.55 o 
   6  -4   9       84.68       98.94     13.72 o 
  -7  -3   9        3.18        5.49      6.58 o 
  -6  -3   9       32.48       40.60      7.68 o 
  -5  -3   9       71.95       71.32      5.81 o 
  -4  -3   9       41.82       40.84     10.66 o 
  -3  -3   9      553.56      556.00     11.24 o 
  -2  -3   9      689.45      616.28      9.37 o 
  -1  -3   9       31.66       37.03      2.72 o 
   0  -3   9      559.54      589.22      7.49 o 
   1  -3   9       82.90       90.61      4.25 o 
   2  -3   9      257.79      272.14      6.66 o 
   3  -3   9      916.46      899.22     17.74 o 
   4  -3   9      231.31      232.88      8.98 o 
   5  -3   9       28.37       31.54      5.11 o 
   6  -3   9        2.25        4.30      5.00 o 
  -7  -2   9        2.90        0.00      6.58 o 
  -6  -2   9        8.47        0.00      5.49 o 
  -5  -2   9       54.91       61.62      6.85 o 
  -4  -2   9        0.06       -3.13      2.09 o 
  -3  -2   9      247.84      248.37      7.07 o 
  -2  -2   9       24.22       26.24      2.11 o 
  -1  -2   9      507.27      500.53      7.48 o 
   0  -2   9      393.94      383.57      6.58 o 
   1  -2   9      258.74      244.24      5.27 o 
   2  -2   9     1614.73     1561.95     16.88 o 
   3  -2   9       90.79       90.00      5.63 o 
   4  -2   9      795.32      800.98     17.46 o 
   5  -2   9        0.11        1.50      4.21 o 
   6  -2   9       27.46       37.31      8.78 o 
  -7  -1   9       50.61       32.92      8.78 o 
  -6  -1   9      127.52      125.09     12.07 o 
  -5  -1   9       10.43        8.39      3.70 o 
  -4  -1   9       59.64       64.24      7.13 o 
  -3  -1   9      193.70      175.55      6.15 o 
  -2  -1   9      811.58      830.08      9.71 o 
  -1  -1   9      678.08      668.38      8.25 o 
   0  -1   9       63.75       53.33      3.78 o 
   1  -1   9      640.49      631.30      8.64 o 
   2  -1   9      294.38      293.23      6.23 o 
   3  -1   9       17.07       18.23      2.78 o 
   4  -1   9        3.87        2.19      3.88 o 
   5  -1   9       22.13       15.62      5.00 o 
   6  -1   9       43.71       53.77      9.88 o 
  -7   0   9       84.44       91.08     12.07 o 
  -6   0   9       46.84       46.90      7.13 o 
  -5   0   9       97.59      107.56      8.54 o 
  -4   0   9      173.60      183.54      7.46 o 
  -3   0   9      374.36      379.58      8.06 o 
  -2   0   9      474.92      455.28      7.27 o 
  -1   0   9      366.71      371.84      5.79 o 
   0   0   9      738.29      770.69      9.59 o 
   1   0   9        3.18        2.42      1.18 o 
   2   0   9      450.17      464.18      9.76 o 
   3   0   9       51.12       64.01      4.99 o 
   4   0   9       35.20       33.90      4.59 o 
   5   0   9       72.56       68.03      9.88 o 
   6   0   9       19.51       27.43      7.68 o 
  -7   1   9        0.77        1.43      5.00 o 
  -6   1   9       13.54        8.78      4.66 o 
  -5   1   9      100.09      104.59      8.88 o 
  -4   1   9        4.08        3.66      2.42 o 
  -3   1   9      191.17      199.68      5.84 o 
  -2   1   9       25.13       20.88      1.90 o 
  -1   1   9       50.98       36.42      2.22 o 
   0   1   9       28.59       26.20      2.14 o 
   1   1   9      763.97      774.65     10.28 o 
   2   1   9     1569.87     1586.51     36.75 o 
   3   1   9        0.20       -0.09      2.22 o 
   4   1   9      481.63      468.00     11.58 o 
   5   1   9      114.27       96.56      9.88 o 
  -7   2   9       19.84       10.97      8.78 o 
  -6   2   9       50.52       46.09      9.88 o 
  -5   2   9       11.11       10.61      4.46 o 
  -4   2   9      357.92      397.35      9.68 o 
  -3   2   9      112.61      121.54      4.83 o 
  -2   2   9       79.84      110.83      4.22 o 
  -1   2   9      990.03     1032.01     11.68 o 
   0   2   9       12.83       12.44      1.83 o 
   1   2   9     1936.58     2028.76     26.66 o 
   2   2   9      130.78      132.97      5.70 o 
   3   2   9      433.64      424.51     15.05 o 
   4   2   9      361.65      339.01      9.76 o 
   5   2   9       22.58       13.17      4.11 o 
  -7   3   9       24.24       28.53      9.88 o 
  -6   3   9        8.38        6.58      6.58 o 
  -5   3   9      222.86      217.99      9.66 o 
  -4   3   9      153.87      167.88      7.57 o 
  -3   3   9       54.77       58.64      3.65 o 
  -2   3   9      932.32      906.17     13.45 o 
  -1   3   9      473.29      513.28      8.14 o 
   0   3   9      780.74      840.31     11.85 o 
   1   3   9      443.08      438.64      9.66 o 
   2   3   9      139.38      146.48      5.65 o 
   3   3   9      790.15      749.76     13.89 o 
   4   3   9        6.35        3.78      2.87 o 
   5   3   9       33.81       22.03      4.31 o 
  -7   4   9       20.22       32.92      9.88 o 
  -6   4   9        7.11       13.17      6.58 o 
  -5   4   9      173.55      191.85     15.91 o 
  -4   4   9        6.67       12.07      3.55 o 
  -3   4   9      422.18      423.24      8.77 o 
  -2   4   9      146.53      146.90      4.80 o 
  -1   4   9      214.83      206.74      5.40 o 
   0   4   9      252.84      259.57      6.97 o 
   1   4   9      118.19      119.73      4.15 o 
   2   4   9      481.02      445.42     10.93 o 
   3   4   9       46.09       46.82      4.12 o 
   4   4   9       32.07       34.92      3.72 o 
   5   4   9       18.59       13.84      3.50 o 
  -7   5   9        1.94        9.88      7.68 o 
  -6   5   9      186.32      155.82     13.17 o 
  -5   5   9       23.02       22.35      6.04 o 
  -4   5   9      250.73      248.42      8.63 o 
  -3   5   9       93.60       77.18      4.01 o 
  -2   5   9     1400.13     1378.33     17.68 o 
  -1   5   9      155.26      158.70      6.97 o 
   0   5   9      147.25      138.03      9.00 o 
   1   5   9      459.83      453.11     12.04 o 
   2   5   9       24.89       22.05      5.15 o 
   3   5   9      158.50      145.03      8.43 o 
   4   5   9       38.36       41.16      6.98 o 
  -6   6   9        2.80        1.70      4.21 o 
  -5   6   9       91.42       79.36      8.23 o 
  -4   6   9      182.86      179.87     10.32 o 
  -3   6   9      319.88      327.85     11.32 o 
  -2   6   9      236.76      240.74     15.91 o 
  -1   6   9      133.08      138.92      7.76 o 
   0   6   9       71.69       72.82      8.23 o 
   1   6   9        8.08       10.56      4.56 o 
   2   6   9      102.95      104.36      6.74 o 
   3   6   9      160.76      160.83     10.72 o 
   4   6   9        2.51        6.50      8.23 o 
  -6   7   9        0.85        1.00      4.94 o 
  -5   7   9      125.06      139.74     10.42 o 
  -4   7   9       22.87       34.02      8.78 o 
  -3   7   9     1266.60     1296.34     29.87 o 
  -2   7   9      173.69      157.25     10.42 o 
  -1   7   9      603.17      642.00     17.85 o 
   0   7   9       62.05       57.61      5.43 o 
   1   7   9       12.48       13.72      3.88 o 
   2   7   9      438.86      467.09     19.74 o 
   3   7   9       20.20       26.84     13.17 o 
  -5   8   9       11.69       15.36      8.78 o 
  -4   8   9      290.06      251.29     17.56 o 
  -3   8   9       69.64       73.02      6.98 o 
  -2   8   9        2.89        3.84      3.10 o 
  -1   8   9      653.87      659.27     18.62 o 
   0   8   9       91.59       95.07      6.98 o 
   1   8   9      538.17      501.85     20.30 o 
   2   8   9       45.43       44.00      6.21 o 
   3   8   9      136.50      132.16     11.07 o 
  -5   9   9       12.01       32.92      9.88 o 
  -4   9   9       72.41       77.91     10.97 o 
  -3   9   9       34.55       44.99      8.78 o 
  -2   9   9      357.21      355.33     13.56 o 
  -1   9   9       40.25       41.22      5.43 o 
   0   9   9      198.38      212.97     10.09 o 
   1   9   9      112.13      110.26     14.10 o 
   2   9   9       12.56        6.74      5.27 o 
  -4  10   9        1.85       12.07      6.58 o 
  -3  10   9      363.54      385.16     20.85 o 
  -2  10   9       79.56       83.72      7.34 o 
  -1  10   9      109.55      115.77      7.76 o 
   0  10   9      130.97      137.12     13.17 o 
   1  10   9        2.87        4.81      4.65 o 
  -1  11   9       73.91       91.08     10.97 o 
   0 -13  10       57.08       54.87      9.88 o 
   1 -13  10       82.78       93.27     12.07 o 
  -2 -12  10        2.53        9.88      6.58 o 
  -1 -12  10        0.11        1.10      5.49 o 
   0 -12  10      100.26      120.71     13.17 o 
   1 -12  10       13.37        7.68      6.58 o 
   2 -12  10      175.78      197.52     17.56 o 
   3 -12  10      167.05      203.00     18.65 o 
  -3 -11  10      116.99      115.22     14.27 o 
  -2 -11  10       23.03       15.36      7.68 o 
  -1 -11  10      197.50      195.32     15.36 o 
   0 -11  10       35.22       30.72      7.68 o 
   1 -11  10       37.80       40.60      8.78 o 
   2 -11  10      315.98      320.42     20.85 o 
   3 -11  10        1.23        1.10      6.58 o 
   4 -11  10       83.93       86.69     14.27 o 
  -4 -10  10      619.87      639.74     31.82 o 
  -3 -10  10       94.87       79.01     12.07 o 
  -2 -10  10      110.43       89.98     12.07 o 
  -1 -10  10       84.89       80.10     10.97 o 
   0 -10  10       67.41       52.80      7.64 o 
   1 -10  10      179.77      184.39     17.01 o 
   2 -10  10      216.84      213.90     12.64 o 
   3 -10  10      108.67      106.47     10.78 o 
   4 -10  10        8.78       18.39      5.49 o 
  -4  -9  10      833.14      877.86     37.31 o 
  -3  -9  10        0.20        3.29      6.58 o 
  -2  -9  10      171.13      178.86     15.36 o 
  -1  -9  10       76.26       73.83      7.90 o 
   0  -9  10       87.80       96.22      7.55 o 
   1  -9  10       46.88       48.56      6.10 o 
   2  -9  10      367.84      335.85      8.33 o 
   3  -9  10       50.09       59.71      8.90 o 
   4  -9  10        2.31       -1.90      4.94 o 
   5  -9  10      220.07      195.32     13.17 o 
  -5  -8  10      198.36      205.11     15.91 o 
  -4  -8  10       34.39       34.02      9.88 o 
  -3  -8  10       53.05       52.67      9.88 o 
  -2  -8  10       14.26       11.14      5.00 o 
  -1  -8  10      217.01      221.61     17.86 o 
   0  -8  10        1.26        0.70      1.80 o 
   1  -8  10       31.80       32.32      3.33 o 
   2  -8  10      163.23      173.91      6.68 o 
   3  -8  10      206.70      161.26      7.08 o 
   4  -8  10      199.59      206.29      9.45 o 
   5  -8  10       64.34       61.45      9.88 o 
  -5  -7  10       11.27       11.11      2.86 o 
  -4  -7  10      180.19      184.33     10.97 o 
  -3  -7  10       19.43       16.24      3.30 o 
  -2  -7  10       15.11       10.51      2.70 o 
  -1  -7  10      266.13      263.43      9.68 o 
   0  -7  10        1.29        2.64      2.09 o 
   1  -7  10      104.10      100.24      5.16 o 
   2  -7  10       20.54       13.43      3.06 o 
   3  -7  10       35.10       45.45      7.13 o 
   4  -7  10      116.50      119.89      7.72 o 
   5  -7  10       61.44       61.45      9.88 o 
  -6  -6  10        0.13        0.33      3.80 o 
  -5  -6  10       22.38       24.37      4.21 o 
  -4  -6  10      156.99      181.90      9.13 o 
  -3  -6  10        9.11        8.47      3.19 o 
  -2  -6  10      472.54      488.01     10.82 o 
  -1  -6  10       10.69       10.82      2.28 o 
   0  -6  10      132.67      140.71      6.74 o 
   1  -6  10       37.57       40.01      3.69 o 
   2  -6  10      308.28      271.11      8.23 o 
   3  -6  10       97.92      108.17      6.02 o 
   4  -6  10       11.16       12.66      9.33 o 
   5  -6  10      514.67      498.18     23.04 o 
  -6  -5  10        6.47        3.71      4.65 o 
  -5  -5  10       87.38       94.35      6.74 o 
  -4  -5  10       42.59       45.11      4.79 o 
  -3  -5  10      427.32      463.33     15.84 o 
  -2  -5  10      132.89      135.74      7.76 o 
  -1  -5  10      289.63      226.93      6.99 o 
   0  -5  10       17.42       21.43      2.95 o 
   1  -5  10       70.30       71.88      4.59 o 
   2  -5  10      497.63      476.47     12.43 o 
   3  -5  10       83.31       92.26      5.57 o 
   4  -5  10      114.32      119.17      8.78 o 
   5  -5  10      184.07      189.84     15.36 o 
   6  -5  10       27.76       30.72      8.78 o 
  -6  -4  10        5.25       -2.19      5.49 o 
  -5  -4  10       17.38       21.06      4.96 o 
  -4  -4  10      993.51      986.86     20.45 o 
  -3  -4  10      592.34      609.39     14.48 o 
  -2  -4  10      119.81      116.28      5.46 o 
  -1  -4  10      838.13      833.26     12.94 o 
   0  -4  10       43.24       33.96      2.89 o 
   1  -4  10     1017.69      996.90     14.71 o 
   2  -4  10      155.31      146.44      5.41 o 
   3  -4  10      402.10      416.20     11.45 o 
   4  -4  10        3.14       -1.83      3.17 o 
   5  -4  10        0.47       -2.19      5.49 o 
   6  -4  10       75.94       71.60      8.54 o 
  -6  -3  10        1.84        3.29      5.49 o 
  -5  -3  10      156.78      148.51      9.49 o 
  -4  -3  10      312.47      332.49     13.17 o 
  -3  -3  10        0.02       -1.00      2.30 o 
  -2  -3  10     1505.23     1449.85     20.84 o 
  -1  -3  10       71.93       74.11      3.78 o 
   0  -3  10      312.76      318.93      7.19 o 
   1  -3  10       69.15       68.47      3.67 o 
   2  -3  10      784.45      764.72     12.51 o 
   3  -3  10      277.04      282.42      9.39 o 
   4  -3  10      357.10      348.07     11.05 o 
   5  -3  10      487.25      496.39     16.67 o 
   6  -3  10        6.30       12.07      7.68 o 
  -7  -2  10       13.28        5.49      7.68 o 
  -6  -2  10        0.14        3.29      5.49 o 
  -5  -2  10      199.74      215.07     14.27 o 
  -4  -2  10       33.80       39.74      4.84 o 
  -3  -2  10       94.04      109.87      5.40 o 
  -2  -2  10      189.72      188.84      4.94 o 
  -1  -2  10      507.73      504.63      7.82 o 
   0  -2  10      552.51      523.36      7.38 o 
   1  -2  10       24.32       26.81      2.22 o 
   2  -2  10      307.61      306.44      7.29 o 
   3  -2  10     1014.81      999.72     19.66 o 
   4  -2  10       23.11       30.09      5.80 o 
   5  -2  10       58.00       59.26      9.88 o 
   6  -2  10       33.24       30.72      8.78 o 
  -7  -1  10       51.20       36.21      8.78 o 
  -6  -1  10        0.27       -4.39      5.49 o 
  -5  -1  10       11.26       12.46      3.98 o 
  -4  -1  10       41.51       39.60      4.76 o 
  -3  -1  10      360.09      364.00      7.92 o 
  -2  -1  10       50.53       44.23      2.37 o 
  -1  -1  10      893.26      866.92     11.05 o 
   0  -1  10       21.36       17.52      1.96 o 
   1  -1  10     1518.30     1482.35     17.44 o 
   2  -1  10        7.84       12.16      2.34 o 
   3  -1  10       38.53       40.17      3.62 o 
   4  -1  10      149.70      145.55     25.24 o 
   5  -1  10        0.14        4.39      5.49 o 
  -7   0  10       21.46       31.82      9.88 o 
  -6   0  10       77.29       78.81      8.12 o 
  -5   0  10       65.56       50.92      5.52 o 
  -4   0  10      133.63      135.72      7.06 o 
  -3   0  10        0.84        0.87      1.85 o 
  -2   0  10      146.05      131.52      3.94 o 
  -1   0  10      126.80      119.32      3.67 o 
   0   0  10      251.81      243.21      5.97 o 
   1   0  10      395.29      398.64      7.93 o 
   2   0  10      148.72      139.16      6.77 o 
   3   0  10      180.33      175.15     13.94 o 
   4   0  10        0.16        0.22      4.39 o 
   5   0  10      207.10      226.05     15.36 o 
  -7   1  10        1.11        7.13      5.43 o 
  -6   1  10        0.28       -2.39      4.21 o 
  -5   1  10      148.81      149.55      8.90 o 
  -4   1  10        0.29       -3.29      2.51 o 
  -3   1  10      682.92      711.02     10.87 o 
  -2   1  10        1.08        0.92      1.41 o 
  -1   1  10      566.75      560.75      8.18 o 
   0   1  10      456.82      471.81      7.83 o 
   1   1  10        7.85        9.91      2.30 o 
   2   1  10      754.04      747.39     14.07 o 
   3   1  10       15.93       10.73      3.03 o 
   4   1  10      180.07      181.49      7.66 o 
   5   1  10       74.29       82.30      9.88 o 
  -7   2  10       25.86       12.07      8.78 o 
  -6   2  10       57.09       70.23     10.97 o 
  -5   2  10       25.15       19.75      7.68 o 
  -4   2  10       39.11       36.16      4.83 o 
  -3   2  10        3.87        3.53      2.08 o 
  -2   2  10       39.94       36.19      3.33 o 
  -1   2  10      503.23      489.74      8.14 o 
   0   2  10       40.20       39.12      4.24 o 
   1   2  10      898.18      888.89     17.91 o 
   2   2  10      279.36      295.87      8.13 o 
   3   2  10      258.55      235.37      8.24 o 
   4   2  10        0.64       -0.56      2.76 o 
   5   2  10        9.64       15.14      5.48 o 
  -7   3  10        6.12        7.68      8.78 o 
  -6   3  10       40.66       36.21      8.78 o 
  -5   3  10      110.35       94.37     10.97 o 
  -4   3  10       68.68       80.14      8.01 o 
  -3   3  10        0.96        1.25      1.89 o 
  -2   3  10      675.76      666.56     11.21 o 
  -1   3  10      405.53      422.15      7.53 o 
   0   3  10      645.73      654.13     13.30 o 
   1   3  10      637.26      609.24     11.48 o 
   2   3  10        1.50        0.76      2.18 o 
   3   3  10       26.53       30.65      4.10 o 
   4   3  10      105.80      114.84      7.41 o 
   5   3  10       30.61       38.60      7.97 o 
  -6   4  10        0.07        2.19      6.58 o 
  -5   4  10      155.02      162.17     17.56 o 
  -4   4  10       62.57       54.16      5.31 o 
  -3   4  10      109.46      101.68      4.87 o 
  -2   4  10      245.17      247.31      6.35 o 
  -1   4  10       18.52       18.22      2.59 o 
   0   4  10      417.16      416.95      8.61 o 
   1   4  10        7.73        7.05      2.28 o 
   2   4  10      566.53      544.39     10.65 o 
   3   4  10       16.81       13.70      2.59 o 
   4   4  10       40.95       38.42      8.02 o 
  -6   5  10       99.75       97.66     10.97 o 
  -5   5  10       94.88      101.35      7.90 o 
  -4   5  10       47.38       43.42      4.80 o 
  -3   5  10      159.05      160.90      5.99 o 
  -2   5  10        4.40        3.23      2.55 o 
  -1   5  10       69.66       71.65      6.56 o 
   0   5  10       26.07       24.94      4.66 o 
   1   5  10      231.87      242.35     12.97 o 
   2   5  10      129.00      138.10      7.98 o 
   3   5  10       76.89       67.88      6.53 o 
   4   5  10      136.43      150.53     11.64 o 
  -6   6  10       26.14       26.31      5.65 o 
  -5   6  10        5.88        6.38      4.21 o 
  -4   6  10      265.43      277.16     10.13 o 
  -3   6  10       55.00       65.16      6.34 o 
  -2   6  10     1002.99     1051.62     21.30 o 
  -1   6  10        3.09        0.00      3.10 o 
   0   6  10      161.66      170.09      9.31 o 
   1   6  10      342.12      326.98     10.97 o 
   2   6  10        0.14       -1.19      3.04 o 
   3   6  10      160.54      187.47     17.01 o 
  -6   7  10        0.10        1.10      4.46 o 
  -5   7  10      278.64      294.26     10.45 o 
  -4   7  10       74.56       99.86     13.17 o 
  -3   7  10      508.13      507.86     20.74 o 
  -2   7  10       13.21       19.78      4.66 o 
  -1   7  10        1.50       -0.55      3.10 o 
   0   7  10       57.15       51.04     14.27 o 
   1   7  10       11.00        9.38      5.49 o 
   2   7  10      247.83      276.49     10.97 o 
   3   7  10       69.69       69.13     12.07 o 
  -5   8  10       48.99       59.26     12.07 o 
  -4   8  10       34.16       31.82      8.78 o 
  -3   8  10        2.52       -1.65      3.88 o 
  -2   8  10       22.28       29.69     10.42 o 
  -1   8  10      201.73      203.98     10.09 o 
   0   8  10       93.68      106.06     11.52 o 
   1   8  10      233.54      231.66     17.56 o 
   2   8  10      197.60      190.93     16.46 o 
  -4   9  10       61.63       43.89     10.97 o 
  -3   9  10       16.73       12.91      5.00 o 
  -2   9  10      128.18      138.26     13.17 o 
  -1   9  10      115.98      117.70      8.12 o 
   0   9  10      100.87      109.43      8.12 o 
   1   9  10      137.74      148.64     10.53 o 
  -3  10  10      110.96      130.58     14.27 o 
  -2  10  10      113.90      103.15     12.07 o 
  -1  10  10        2.17       -2.19      5.49 o 
   0  10  10       72.52       82.30     10.97 o 
  -1 -12  11        3.83        3.29      6.58 o 
   0 -12  11      162.42      165.70     15.36 o 
   1 -12  11      110.76      120.71     14.27 o 
   2 -12  11       25.79       51.57     12.07 o 
  -3 -11  11       10.21       24.14      8.78 o 
  -2 -11  11        1.39        0.00      6.58 o 
  -1 -11  11       47.45       37.31      9.88 o 
   0 -11  11      193.25      173.38     15.36 o 
   1 -11  11        4.76       14.27      7.68 o 
   2 -11  11      275.15      255.68     19.75 o 
   3 -11  11       32.60       40.60     10.97 o 
  -3 -10  11        3.16        6.58      7.68 o 
  -2 -10  11        2.34       -2.19      5.49 o 
  -1 -10  11       84.43       80.10     12.07 o 
   0 -10  11        2.70        0.73      4.46 o 
   1 -10  11      152.09      127.51     10.78 o 
   2 -10  11      341.24      336.88     21.95 o 
   3 -10  11       13.52       16.12      6.58 o 
   4 -10  11       26.45       22.35      6.04 o 
  -4  -9  11      327.38      375.28     25.24 o 
  -3  -9  11        6.47        3.29      6.58 o 
  -2  -9  11        5.58        3.29      6.58 o 
  -1  -9  11       81.52       93.33     10.97 o 
   0  -9  11      197.11      200.09     12.34 o 
   1  -9  11      232.61      219.03      6.60 o 
   2  -9  11        1.08        0.55      2.69 o 
   3  -9  11      134.08      141.01      8.47 o 
   4  -9  11        2.63        4.94      4.46 o 
  -5  -8  11       52.16       38.70      7.64 o 
  -4  -8  11       10.12       14.27      8.78 o 
  -3  -8  11       77.06       75.72     12.07 o 
  -2  -8  11       20.99       21.95      7.68 o 
  -1  -8  11       59.34       57.11      3.61 o 
   0  -8  11       83.61       83.16      6.11 o 
   1  -8  11       15.02        6.93      2.76 o 
   2  -8  11       27.78       42.18      5.07 o 
   3  -8  11        5.77        6.87      3.22 o 
   4  -8  11      151.84      138.55      9.13 o 
   5  -8  11      155.54      142.65     12.07 o 
  -5  -7  11       18.50       18.65      3.65 o 
  -4  -7  11       62.04       71.12      6.04 o 
  -3  -7  11       11.73       10.47      3.84 o 
  -2  -7  11        7.81        4.00      2.28 o 
  -1  -7  11      382.12      363.18     15.68 o 
   0  -7  11        1.32        0.71      2.18 o 
   1  -7  11       29.27       14.89      3.17 o 
   2  -7  11       67.37       80.26      6.06 o 
   3  -7  11        8.20        7.74      3.22 o 
   4  -7  11       74.48       65.84      9.88 o 
   5  -7  11        2.17        7.68      6.58 o 
  -5  -6  11       20.35       14.39      4.11 o 
  -4  -6  11      240.30      251.18     16.46 o 
  -3  -6  11       46.02       34.59      5.05 o 
  -2  -6  11       56.68       54.13      4.43 o 
  -1  -6  11       92.14       91.52      9.31 o 
   0  -6  11       31.25       27.63      3.33 o 
   1  -6  11       61.57       68.42      4.67 o 
   2  -6  11        3.92        3.16      2.57 o 
   3  -6  11      162.16      164.92     16.00 o 
   4  -6  11       35.90       31.89      6.06 o 
   5  -6  11      304.31      287.50     18.65 o 
  -6  -5  11       63.49       55.96      8.78 o 
  -5  -5  11       61.11       71.99      6.25 o 
  -4  -5  11        2.28        4.79      3.81 o 
  -3  -5  11        3.02        1.87      3.04 o 
  -2  -5  11      109.92      112.51      5.55 o 
  -1  -5  11      158.14      142.02      8.37 o 
   0  -5  11      118.18      118.75      5.55 o 
   1  -5  11       39.11       40.28      4.02 o 
   2  -5  11      723.66      708.18     21.22 o 
   3  -5  11      130.56      156.40      9.73 o 
   4  -5  11       49.74       54.38      7.34 o 
   5  -5  11      226.46      234.83     17.56 o 
  -6  -4  11       12.37        7.68      6.58 o 
  -5  -4  11       96.87      101.79     19.75 o 
  -4  -4  11      521.36      497.69     14.04 o 
  -3  -4  11      144.42      140.54      7.18 o 
  -2  -4  11       12.98       12.67      2.98 o 
  -1  -4  11      854.61      799.69     16.80 o 
   0  -4  11       33.75       31.45      3.11 o 
   1  -4  11      973.69     1001.42     15.06 o 
   2  -4  11     1500.96     1424.61     19.91 o 
   3  -4  11       71.54       78.35      8.69 o 
   4  -4  11      229.72      244.68     14.99 o 
   5  -4  11        6.83       -1.10      4.66 o 
  -6  -3  11        1.48        3.29      6.58 o 
  -5  -3  11      137.61      136.07     12.07 o 
  -4  -3  11      224.62      218.01     11.81 o 
  -3  -3  11        3.00        6.22      3.17 o 
  -2  -3  11      620.56      641.46     11.35 o 
  -1  -3  11      197.33      193.19      8.22 o 
   0  -3  11        0.38       -1.85      1.83 o 
   1  -3  11     1849.48     1792.58     24.65 o 
   2  -3  11      224.97      243.65     11.13 o 
   3  -3  11      265.84      248.02     12.42 o 
   4  -3  11       34.19       41.67      6.20 o 
   5  -3  11      330.87      337.90     13.97 o 
  -6  -2  11        8.14       -2.19      6.58 o 
  -5  -2  11      185.63      198.61     14.27 o 
  -4  -2  11       23.78       27.71      4.85 o 
  -3  -2  11        3.59        0.74      2.66 o 
  -2  -2  11      519.66      478.08      9.42 o 
  -1  -2  11       88.60       87.60      4.13 o 
   0  -2  11      792.34      786.41     11.55 o 
   1  -2  11      191.40      191.01      6.26 o 
   2  -2  11      949.94     1002.90     19.41 o 
   3  -2  11        0.46        3.29      3.17 o 
   4  -2  11       29.98       30.79      4.87 o 
   5  -2  11      240.41      275.43     17.56 o 
  -6  -1  11        2.89       -8.23      5.49 o 
  -5  -1  11      107.31      119.38      8.12 o 
  -4  -1  11      151.48      159.17      7.70 o 
  -3  -1  11      119.84      139.25      5.79 o 
  -2  -1  11        4.07        4.28      1.85 o 
  -1  -1  11      428.80      401.12     10.14 o 
   0  -1  11      324.18      325.84      6.69 o 
   1  -1  11      118.23      109.24      4.19 o 
   2  -1  11       26.57       24.41      3.21 o 
   3  -1  11      124.64      128.75      8.70 o 
   4  -1  11      110.35      120.55     12.62 o 
   5  -1  11        8.81       13.17      7.68 o 
  -6   0  11       60.06       65.50      7.34 o 
  -5   0  11      191.41      167.81      9.68 o 
  -4   0  11       56.51       57.40      5.40 o 
  -3   0  11      288.73      286.70      9.50 o 
  -2   0  11      891.49      896.03     11.65 o 
  -1   0  11       34.20       28.05      2.59 o 
   0   0  11       50.24       51.69      4.64 o 
   1   0  11      409.94      395.03      8.42 o 
   2   0  11       21.70       25.56      3.53 o 
   3   0  11       32.21       33.91      4.28 o 
   4   0  11       79.77       58.66      7.10 o 
   5   0  11      125.37      132.78     12.07 o 
  -6   1  11        1.23        7.60      8.23 o 
  -5   1  11      184.27      187.67     10.09 o 
  -4   1  11       31.87       34.37      4.76 o 
  -3   1  11       26.08       28.85      2.86 o 
  -2   1  11      133.70      134.98      4.13 o 
  -1   1  11      153.53      152.75      4.62 o 
   0   1  11     1109.19     1161.76     16.39 o 
   1   1  11       15.91       16.35      2.98 o 
   2   1  11      634.82      602.62     12.95 o 
   3   1  11      224.69      234.16     12.71 o 
   4   1  11       10.34        9.03      4.65 o 
   5   1  11      137.08      145.94     12.07 o 
  -6   2  11       69.61       62.55     10.97 o 
  -5   2  11       83.82       85.59     10.97 o 
  -4   2  11      161.94      151.15      6.56 o 
  -3   2  11      258.14      275.07     10.29 o 
  -2   2  11       27.06       27.14      3.06 o 
  -1   2  11      835.67      855.27     14.87 o 
   0   2  11      245.00      244.77      7.12 o 
   1   2  11      640.78      654.24     20.11 o 
   2   2  11      840.95      741.27     14.40 o 
   3   2  11        2.37       -1.03      2.76 o 
   4   2  11       33.85       25.44      4.52 o 
   5   2  11        5.35        4.39      5.49 o 
  -6   3  11       63.40       41.70      8.78 o 
  -5   3  11       28.82       36.21      7.68 o 
  -4   3  11      145.67      142.27      7.90 o 
  -3   3  11      285.64      308.88      8.61 o 
  -2   3  11      632.16      680.37     11.88 o 
  -1   3  11      432.87      426.27      8.87 o 
   0   3  11       10.67       12.38      4.12 o 
   1   3  11     1478.57     1322.95     20.10 o 
   2   3  11       11.44       12.66      2.95 o 
   3   3  11      117.20       85.79      5.32 o 
   4   3  11        9.35        6.65      3.86 o 
  -6   4  11       10.81        8.78      6.58 o 
  -5   4  11      184.41      204.59     10.76 o 
  -4   4  11       98.62      103.34      7.55 o 
  -3   4  11       81.23       76.60      4.86 o 
  -2   4  11      260.93      261.16      6.94 o 
  -1   4  11        1.95       -2.21      2.09 o 
   0   4  11      306.27      309.12     17.42 o 
   1   4  11      107.24       82.01      4.08 o 
   2   4  11       15.47       17.84      2.59 o 
   3   4  11       51.20       50.66      3.61 o 
   4   4  11        6.22        5.93      5.53 o 
  -6   5  11       57.08       59.26      9.88 o 
  -5   5  11       97.75       94.02      8.12 o 
  -4   5  11      361.07      342.62     12.37 o 
  -3   5  11       45.59       45.33      3.80 o 
  -2   5  11      149.44      152.98      7.44 o 
  -1   5  11      181.07      183.73      5.50 o 
   0   5  11       46.01       58.05      6.56 o 
   1   5  11      205.12      209.99     15.42 o 
   2   5  11      109.81       97.94      7.16 o 
   3   5  11        3.23        6.04      4.66 o 
  -6   6  11       77.04       88.88      9.88 o 
  -5   6  11      148.78      145.86      9.13 o 
  -4   6  11       29.21       35.15      4.80 o 
  -3   6  11      112.81      101.08      4.85 o 
  -2   6  11       52.99       54.74     10.97 o 
  -1   6  11        6.92        5.29      4.21 o 
   0   6  11       48.71       40.41     10.42 o 
   1   6  11      356.38      342.37     13.97 o 
   2   6  11       10.21        4.72      3.98 o 
   3   6  11       29.25       26.42      6.21 o 
  -5   7  11      451.96      472.26     18.65 o 
  -4   7  11      140.94      144.85     15.36 o 
  -3   7  11      342.96      347.90     15.01 o 
  -2   7  11       64.46       67.49      6.98 o 
  -1   7  11       29.42       40.16      6.04 o 
   0   7  11      331.67      370.27     14.74 o 
   1   7  11       67.64       79.86      7.76 o 
   2   7  11       89.76      103.70      9.31 o 
  -4   8  11       10.43        9.88      7.68 o 
  -3   8  11      316.48      306.73     13.97 o 
  -2   8  11      125.02      115.21      9.88 o 
  -1   8  11      265.20      262.89     14.81 o 
   0   8  11       70.75       63.64      7.34 o 
   1   8  11      137.42      147.93     10.09 o 
  -4   9  11       96.88       95.47     13.17 o 
  -3   9  11       30.16       41.70      9.88 o 
  -2   9  11      137.60      148.85     10.09 o 
  -1   9  11      101.62       99.67      8.54 o 
   0   9  11        2.04        8.78      6.58 o 
   0 -12  12       62.64       60.35     12.07 o 
   1 -12  12      102.74      103.15     14.27 o 
  -2 -11  12        5.19       -2.19      6.58 o 
  -1 -11  12        5.27        5.49      7.68 o 
   0 -11  12      217.40      184.35     16.46 o 
   1 -11  12        0.40        0.00      6.58 o 
   2 -11  12      116.01      117.41     15.36 o 
  -3 -10  12        6.93       16.46      8.78 o 
  -2 -10  12       22.42       14.27      7.68 o 
  -1 -10  12      167.20      194.23     17.56 o 
   0 -10  12      214.83      197.52     16.46 o 
   1 -10  12       49.50       69.13     12.07 o 
   2 -10  12       91.25      104.25     14.27 o 
   3 -10  12        7.08       11.70      3.93 o 
  -4  -9  12      122.73      113.02     16.46 o 
  -3  -9  12       61.50       55.96     12.07 o 
  -2  -9  12       14.97       18.65      8.78 o 
  -1  -9  12      171.27      197.95     17.56 o 
   0  -9  12      181.80      168.92     20.30 o 
   1  -9  12        9.33        8.67      2.86 o 
   2  -9  12       18.73       17.30      4.46 o 
   3  -9  12      312.89      292.21     18.65 o 
   4  -9  12        4.78        0.00      5.49 o 
  -4  -8  12       35.62       36.21     10.97 o 
  -3  -8  12       37.43       45.09      4.39 o 
  -2  -8  12        1.61       -0.37      2.94 o 
  -1  -8  12        3.15        3.71      2.59 o 
   0  -8  12       55.81       60.34      4.91 o 
   1  -8  12      201.21      151.79      6.83 o 
   2  -8  12      310.21      285.66     14.73 o 
   3  -8  12      125.64      128.63      8.93 o 
   4  -8  12       54.25       39.50      8.78 o 
  -5  -7  12       18.19       12.41      8.97 o 
  -4  -7  12        2.43       -0.70      3.81 o 
  -3  -7  12       34.39       30.47      4.80 o 
  -2  -7  12        0.63       -2.02      3.04 o 
  -1  -7  12      180.95      193.46     10.77 o 
   0  -7  12       16.50       11.39      3.12 o 
   1  -7  12        4.36        5.18      2.76 o 
   2  -7  12      412.27      424.25     11.58 o 
   3  -7  12       26.67       26.71      5.60 o 
   4  -7  12      144.34      139.36     12.07 o 
  -5  -6  12        0.52       -3.69      4.49 o 
  -4  -6  12      248.47      284.51     14.27 o 
  -3  -6  12        1.09       -3.05      3.43 o 
  -2  -6  12       48.46       52.67      4.48 o 
  -1  -6  12      243.13      232.67      8.03 o 
   0  -6  12      115.53      116.73      5.83 o 
   1  -6  12       42.60       45.78      4.39 o 
   2  -6  12      126.08      104.55      6.74 o 
   3  -6  12      542.48      533.47     21.95 o 
   4  -6  12       94.68       99.86     12.07 o 
   5  -6  12       10.93       18.65      7.68 o 
  -5  -5  12      158.27      164.09     12.62 o 
  -4  -5  12      155.52      158.49      9.95 o 
  -3  -5  12        3.88       -2.39      3.34 o 
  -2  -5  12       28.49       33.30      4.02 o 
  -1  -5  12        3.11        4.94      2.74 o 
   0  -5  12      124.18      124.69      6.12 o 
   1  -5  12      140.29      144.99      8.39 o 
   2  -5  12      213.03      236.46      9.24 o 
   3  -5  12      184.24      173.88     10.53 o 
   4  -5  12        6.22       10.97      6.58 o 
   5  -5  12      172.96      160.21     15.36 o 
  -6  -4  12      128.98      116.32     12.07 o 
  -5  -4  12      256.00      263.36     16.46 o 
  -4  -4  12        5.14        3.09      8.23 o 
  -3  -4  12      110.70      111.57      8.12 o 
  -2  -4  12      102.33      111.01      6.61 o 
  -1  -4  12      782.87      752.16     17.59 o 
   0  -4  12       81.05       83.30      4.38 o 
   1  -4  12      413.21      437.83      9.56 o 
   2  -4  12       68.70       72.67      7.82 o 
   3  -4  12       22.76       21.37      7.11 o 
   4  -4  12       85.07       84.62      7.76 o 
   5  -4  12       38.79       43.78      7.34 o 
  -6  -3  12       33.51       36.21      8.78 o 
  -5  -3  12        3.07        4.39      6.58 o 
  -4  -3  12      441.85      466.36     20.85 o 
  -3  -3  12       19.14       16.31      3.48 o 
  -2  -3  12      157.79      157.77      5.91 o 
  -1  -3  12      374.58      348.94      8.34 o 
   0  -3  12      400.99      402.35      8.92 o 
   1  -3  12      254.87      261.01      7.75 o 
   2  -3  12      299.07      303.51     10.03 o 
   3  -3  12      454.51      461.12     12.99 o 
   4  -3  12       24.88       18.81      6.58 o 
   5  -3  12       43.13       47.18     10.97 o 
  -6  -2  12       15.79        6.58      6.58 o 
  -5  -2  12       52.78       77.91      9.88 o 
  -4  -2  12       99.76       87.22      6.59 o 
  -3  -2  12        9.17        9.24      2.93 o 
  -2  -2  12      548.24      534.38     11.42 o 
  -1  -2  12       41.98       47.30      4.09 o 
   0  -2  12       36.01       33.79      4.53 o 
   1  -2  12      598.93      613.82     13.43 o 
   2  -2  12       91.14       89.06      6.04 o 
   3  -2  12        6.68        8.78      3.80 o 
   4  -2  12       25.22       21.95      7.68 o 
   5  -2  12      230.34      242.51     16.46 o 
  -6  -1  12        0.34        4.39      6.58 o 
  -5  -1  12      153.80      159.53     42.25 o 
  -4  -1  12        0.29        0.15      3.04 o 
  -3  -1  12       92.91      100.19      8.36 o 
  -2  -1  12       80.01       83.41      4.89 o 
  -1  -1  12      957.72      928.87     14.24 o 
   0  -1  12        5.73        5.66      2.06 o 
   1  -1  12       71.01       62.83      4.64 o 
   2  -1  12      341.91      334.80     10.41 o 
   3  -1  12       32.44       31.87      5.78 o 
   4  -1  12      338.24      310.54     17.56 o 
   5  -1  12       61.62       82.30     10.97 o 
  -6   0  12       14.58       20.26      5.78 o 
  -5   0  12        0.09       -3.59      4.21 o 
  -4   0  12       16.40       15.96      4.11 o 
  -3   0  12       40.31       43.22      4.76 o 
  -2   0  12      208.95      212.93      5.30 o 
  -1   0  12      463.86      469.29      8.62 o 
   0   0  12        1.59       -2.03      1.60 o 
   1   0  12      400.53      412.58     10.15 o 
   2   0  12       12.94       12.32      3.22 o 
   3   0  12      110.73      108.39     20.30 o 
   4   0  12      102.16      104.25     10.97 o 
   5   0  12       40.17       51.57      9.88 o 
  -6   1  12        1.42        6.58      7.68 o 
  -5   1  12       72.21       52.67      9.88 o 
  -4   1  12        0.55       -0.30      4.21 o 
  -3   1  12       22.50       23.73      4.54 o 
  -2   1  12      543.95      521.15     10.52 o 
  -1   1  12        4.96        3.48      1.89 o 
   0   1  12      228.88      219.30      8.44 o 
   1   1  12      113.45      126.01      6.12 o 
   2   1  12      262.19      261.99      8.48 o 
   3   1  12       47.05       53.40      5.23 o 
   4   1  12        2.02       -3.29      4.39 o 
  -6   2  12       32.82       32.92      9.88 o 
  -5   2  12       25.42       17.56      7.68 o 
  -4   2  12        9.29        8.15      3.70 o 
  -3   2  12       75.60       76.74      5.20 o 
  -2   2  12       73.68       73.19      4.47 o 
  -1   2  12      353.47      361.10      9.04 o 
   0   2  12      325.20      323.32      8.58 o 
   1   2  12      377.15      347.25      9.37 o 
   2   2  12        1.98        6.84      2.85 o 
   3   2  12        0.27        2.25      3.12 o 
   4   2  12      108.18       97.82      8.31 o 
  -6   3  12       15.21       29.63      8.78 o 
  -5   3  12        0.61       -2.19      5.49 o 
  -4   3  12      116.10      104.90      7.26 o 
  -3   3  12      218.95      246.22      7.29 o 
  -2   3  12      411.24      428.09      9.63 o 
  -1   3  12      503.96      494.84     13.15 o 
   0   3  12       38.01       36.87      4.15 o 
   1   3  12      151.74      161.70      6.33 o 
   2   3  12       44.11       39.64      4.11 o 
   3   3  12        8.40        8.16      3.18 o 
   4   3  12        8.18        6.00      3.86 o 
  -6   4  12       50.94       37.31      8.78 o 
  -5   4  12      112.12      134.97     12.07 o 
  -4   4  12       49.35       47.11      6.06 o 
  -3   4  12       21.62       25.77      3.68 o 
  -2   4  12      437.77      443.03     16.47 o 
  -1   4  12       65.99       75.26      4.90 o 
   0   4  12      268.42      253.39      8.20 o 
   1   4  12        1.11        3.58      2.35 o 
   2   4  12       31.89       34.88      3.89 o 
   3   4  12       34.63       32.79      9.08 o 
  -6   5  12       15.00       16.46      6.58 o 
  -5   5  12       72.03       69.81      7.30 o 
  -4   5  12       18.20       11.47      5.49 o 
  -3   5  12       10.42       10.73      3.03 o 
  -2   5  12       18.44       18.80      4.11 o 
  -1   5  12       32.30       38.87      4.80 o 
   0   5  12      166.14      177.30     10.45 o 
   1   5  12       90.11       89.31      8.12 o 
   2   5  12      215.13      202.38     10.75 o 
   3   5  12        3.86        8.23      5.43 o 
  -5   6  12       21.32       17.79      4.94 o 
  -4   6  12      655.50      709.04     17.78 o 
  -3   6  12        0.36        0.97      2.41 o 
  -2   6  12      118.87      127.27      9.88 o 
  -1   6  12      235.87      221.54     28.53 o 
   0   6  12       15.52       20.30      5.43 o 
   1   6  12      296.23      311.65     13.97 o 
   2   6  12        8.75       13.39      5.78 o 
  -5   7  12      137.18      129.41      7.75 o 
  -4   7  12        3.54        8.78      7.68 o 
  -3   7  12       18.29        9.45      5.49 o 
  -2   7  12       70.02       70.82      8.12 o 
  -1   7  12       53.08       44.45      6.98 o 
   0   7  12      143.75      148.60     17.56 o 
   1   7  12      147.37      149.32     12.07 o 
   2   7  12        0.58        3.29      6.58 o 
  -4   8  12        2.79        0.00      6.58 o 
  -3   8  12      128.37      139.63     13.17 o 
  -2   8  12      106.64       95.84      8.90 o 
  -1   8  12       59.51       67.53      7.76 o 
   0   8  12      202.76      195.32     16.46 o 
   1   8  12       12.14       12.07      7.68 o 
  -2   9  12       50.97       43.89      9.88 o 
  -1   9  12      106.76      110.83     13.17 o 
  -1 -11  13        5.55        8.78      7.68 o 
   0 -11  13      176.93      155.82     16.46 o 
   1 -11  13       14.97        9.88      7.68 o 
   2 -11  13       75.80       70.23     14.27 o 
  -2 -10  13        0.07       -2.19      6.58 o 
  -1 -10  13      130.94      113.02     14.27 o 
   0 -10  13      347.32      283.11     20.85 o 
   1 -10  13        0.12        6.58      6.58 o 
   2 -10  13       91.91       85.21      5.98 o 
   3 -10  13        1.10        1.10      3.81 o 
  -3  -9  13       53.09       53.77     12.07 o 
  -2  -9  13       56.45       57.06     12.07 o 
  -1  -9  13      309.96      303.96     20.85 o 
   0  -9  13        9.84       12.64      3.03 o 
   1  -9  13       47.66       73.40      5.89 o 
   2  -9  13       23.53       19.49      4.65 o 
   3  -9  13      121.02      124.16     12.07 o 
  -4  -8  13       43.90       53.50     15.91 o 
  -3  -8  13        5.28        1.98      3.65 o 
  -2  -8  13       28.63       27.22      4.31 o 
  -1  -8  13        3.57        2.35      3.19 o 
   0  -8  13        1.26        2.02      4.18 o 
   1  -8  13        0.67       -4.79      3.19 o 
   2  -8  13      131.65      124.78      8.31 o 
   3  -8  13      321.23      319.32     17.56 o 
   4  -8  13        1.16       -4.39      5.49 o 
  -4  -7  13       13.86       10.64      4.65 o 
  -3  -7  13       71.73       85.25      7.48 o 
  -2  -7  13        1.53        0.94      3.19 o 
  -1  -7  13        5.21        4.11      3.13 o 
   0  -7  13       40.94       41.76      4.31 o 
   1  -7  13        1.27        4.79      3.44 o 
   2  -7  13      225.18      247.15      9.14 o 
   3  -7  13        4.49        0.00      5.49 o 
   4  -7  13       71.62       60.35      9.88 o 
  -5  -6  13        7.26        8.34      5.48 o 
  -4  -6  13       41.15       41.76     10.97 o 
  -3  -6  13       28.54       19.59      4.80 o 
  -2  -6  13        5.57       10.78      3.70 o 
  -1  -6  13      218.98      238.59     11.40 o 
   0  -6  13        6.04        3.10      2.57 o 
   1  -6  13       58.59       59.61      5.14 o 
   2  -6  13      210.53      221.64      9.66 o 
   3  -6  13      348.19      358.82     18.65 o 
   4  -6  13       60.85       58.16     10.97 o 
  -5  -5  13        0.43        1.10      5.49 o 
  -4  -5  13      113.07      129.59      9.13 o 
  -3  -5  13        3.45        4.21      5.49 o 
  -2  -5  13       41.02       48.33      5.23 o 
  -1  -5  13      158.52      136.62     10.93 o 
   0  -5  13      416.87      425.72     12.74 o 
   1  -5  13       94.23      104.01      7.92 o 
   2  -5  13       13.47       16.29      5.00 o 
   3  -5  13      345.83      374.19     19.75 o 
   4  -5  13        3.13        1.10      6.58 o 
  -5  -4  13       70.33       81.20      9.88 o 
  -4  -4  13       46.30       49.38      8.78 o 
  -3  -4  13      118.71      117.84      8.93 o 
  -2  -4  13       67.03       75.43      5.34 o 
  -1  -4  13      725.25      730.17     14.85 o 
   0  -4  13      944.22      932.69     20.18 o 
   1  -4  13      184.86      192.12      7.29 o 
   2  -4  13      604.22      630.71     17.39 o 
   3  -4  13        0.10       -0.58      3.34 o 
   4  -4  13       56.52       63.33      7.76 o 
  -6  -3  13       13.49        6.58      6.58 o 
  -5  -3  13        7.62       26.34      7.68 o 
  -4  -3  13      211.96      244.70     15.36 o 
  -3  -3  13       35.67       40.24      5.11 o 
  -2  -3  13        3.05        5.06      2.85 o 
  -1  -3  13     1976.46     1987.94     28.00 o 
   0  -3  13       97.59       99.66      6.34 o 
   1  -3  13      454.67      445.90     14.65 o 
   2  -3  13      168.27      184.96     13.05 o 
   3  -3  13      304.15      304.84     14.28 o 
   4  -3  13      158.10      149.61     10.00 o 
  -6  -2  13        1.31        8.78      7.68 o 
  -5  -2  13        1.42        2.19      6.58 o 
  -4  -2  13      230.23      251.97     11.56 o 
  -3  -2  13        0.73       -2.70      2.91 o 
  -2  -2  13      515.10      548.53     12.19 o 
  -1  -2  13      300.64      305.03      8.83 o 
   0  -2  13     1200.15     1215.68     19.49 o 
   1  -2  13        0.74        1.69      2.91 o 
   2  -2  13       14.33       13.75      3.70 o 
   3  -2  13      225.71      252.56     12.92 o 
   4  -2  13       20.08       23.04      7.68 o 
  -6  -1  13       11.50        2.19      6.58 o 
  -5  -1  13       78.02       83.01      9.33 o 
  -4  -1  13       10.64        2.09      7.13 o 
  -3  -1  13       31.14       28.61      4.46 o 
  -2  -1  13      307.83      307.20      8.83 o 
  -1  -1  13      117.35      107.57      5.45 o 
   0  -1  13        0.89        2.13      2.42 o 
   1  -1  13      190.30      215.68      8.60 o 
   2  -1  13      289.01      321.68     18.65 o 
   3  -1  13       30.36       24.07      8.78 o 
   4  -1  13       95.91       84.49     10.97 o 
  -6   0  13        0.16       -4.39      4.66 o 
  -5   0  13      113.73      104.83     13.17 o 
  -4   0  13      243.61      239.66     11.23 o 
  -3   0  13        2.53        1.48      3.34 o 
  -2   0  13       10.28        9.74      3.55 o 
  -1   0  13      593.35      586.89     10.18 o 
   0   0  13        0.15        1.21      2.30 o 
   1   0  13       63.75       59.56      4.89 o 
   2   0  13      218.44      205.84     10.53 o 
   3   0  13       43.47       40.60      6.29 o 
   4   0  13      117.17      125.09     12.07 o 
  -6   1  13        6.28        0.00      7.68 o 
  -5   1  13        8.86       -3.29      6.58 o 
  -4   1  13       42.99       51.57      8.78 o 
  -3   1  13        1.32       -1.10      3.81 o 
  -2   1  13      801.59      819.04     14.01 o 
  -1   1  13      100.44      107.25      5.45 o 
   0   1  13      217.09      201.85     11.25 o 
   1   1  13      387.59      380.21     10.38 o 
   2   1  13        3.47        3.29      2.98 o 
   3   1  13      126.98      134.97     12.07 o 
   4   1  13        6.26       16.46      6.58 o 
  -6   2  13      104.71       92.17     13.17 o 
  -5   2  13      122.61      103.15     12.07 o 
  -4   2  13       46.66       39.50      7.68 o 
  -3   2  13       78.49       69.62      7.85 o 
  -2   2  13      283.95      288.93      7.96 o 
  -1   2  13      311.21      318.73     10.33 o 
   0   2  13      598.18      518.85     11.71 o 
   1   2  13        0.76       -0.65      2.66 o 
   2   2  13       80.16       90.22      5.83 o 
   3   2  13       20.45       18.33      4.52 o 
   4   2  13       34.47       34.02      7.68 o 
  -6   3  13       16.70       21.95      7.68 o 
  -5   3  13      101.10      113.02     12.07 o 
  -4   3  13      104.97      100.95     10.97 o 
  -3   3  13      149.20      142.97      8.55 o 
  -2   3  13        4.31        1.50      2.66 o 
  -1   3  13     1104.76     1027.11     20.17 o 
   0   3  13       69.14       64.21      5.46 o 
   1   3  13       66.93       43.66      7.29 o 
   2   3  13       35.45       35.47      4.31 o 
   3   3  13        1.93        0.21      3.55 o 
  -5   4  13       60.98       49.38      8.78 o 
  -4   4  13       71.87       79.37     10.97 o 
  -3   4  13       32.96       27.74      4.21 o 
  -2   4  13      274.54      275.12     12.49 o 
  -1   4  13      150.98      151.65     12.98 o 
   0   4  13        8.31        7.56      3.04 o 
   1   4  13      143.76      151.90      7.09 o 
   2   4  13        0.84        4.68      2.95 o 
   3   4  13       47.31       56.46      4.62 o 
  -5   5  13       31.39       38.41      7.68 o 
  -4   5  13      118.48      118.47     14.27 o 
  -3   5  13       25.04       22.13      3.72 o 
  -2   5  13       71.13       83.58      5.11 o 
  -1   5  13       50.93       48.69      3.77 o 
   0   5  13       83.88       80.01      8.54 o 
   1   5  13        3.25        4.94      4.66 o 
   2   5  13       83.39       76.81      9.31 o 
  -5   6  13       55.74       55.98      6.63 o 
  -4   6  13        3.91        0.80      3.81 o 
  -3   6  13        9.58       10.26      2.82 o 
  -2   6  13       39.01       29.79      6.21 o 
  -1   6  13      237.81      220.45     12.34 o 
   0   6  13       47.00       42.82      6.98 o 
   1   6  13       50.72       42.05      7.34 o 
   2   6  13       68.84       94.37     14.27 o 
  -4   7  13        9.93       15.36      8.78 o 
  -3   7  13       57.17       57.87      8.54 o 
  -2   7  13      224.26      230.37     15.36 o 
  -1   7  13       99.97      102.16      9.31 o 
   0   7  13       23.48       25.82      6.21 o 
   1   7  13       85.72       60.35     12.07 o 
  -3   8  13       90.36       92.17     14.27 o 
  -2   8  13       89.99       82.30     13.17 o 
  -1   8  13       25.88       27.43      8.78 o 
  -2 -10  14       57.14       46.09     12.07 o 
  -1 -10  14       24.05       36.21     10.97 o 
   0 -10  14      109.20      130.58     16.46 o 
   1 -10  14        0.37       -3.29      7.68 o 
   2 -10  14       36.69       49.38      5.89 o 
  -3  -9  14       83.94       93.27     15.36 o 
  -2  -9  14       65.92       85.59     14.27 o 
  -1  -9  14       35.55       34.68      5.49 o 
   0  -9  14       54.68       49.91      4.94 o 
   1  -9  14      173.89      158.66      9.31 o 
   2  -9  14        5.89        3.93      4.46 o 
  -3  -8  14        0.02        0.70      3.81 o 
  -2  -8  14        2.82        4.39      3.81 o 
  -1  -8  14       40.44       32.92      5.48 o 
   0  -8  14      140.92      149.17      9.13 o 
   1  -8  14       57.79       58.35      6.48 o 
   2  -8  14       30.94       26.64      5.65 o 
   3  -8  14      199.50      198.61     14.27 o 
  -4  -7  14       14.20       13.61      5.48 o 
  -3  -7  14       26.22       26.27      6.04 o 
  -2  -7  14       17.64       11.90      3.98 o 
  -1  -7  14        0.48        4.57      3.70 o 
   0  -7  14      271.28      288.89     12.86 o 
   1  -7  14        4.39        6.07      3.86 o 
   2  -7  14      249.13      246.90     15.36 o 
   3  -7  14       80.33       69.13      9.88 o 
  -4  -6  14       20.36        8.31      5.49 o 
  -3  -6  14       70.63       69.32      9.33 o 
  -2  -6  14       22.60       33.62      5.46 o 
  -1  -6  14      103.16      128.79      7.85 o 
   0  -6  14      170.19      163.77      7.68 o 
   1  -6  14      248.59      248.10     10.31 o 
   2  -6  14      302.62      319.32     17.56 o 
   3  -6  14        1.13       -3.29      6.58 o 
   4  -6  14      114.64       98.76     12.07 o 
  -5  -5  14        4.51       -1.10      5.49 o 
  -4  -5  14       49.08       47.18      8.78 o 
  -3  -5  14        6.22        6.58      5.49 o 
  -2  -5  14       21.71       16.75     10.02 o 
  -1  -5  14      220.94      218.95      8.48 o 
   0  -5  14       56.68       62.92     10.95 o 
   1  -5  14       69.18       85.56      7.77 o 
   2  -5  14        3.74        9.33      6.04 o 
   3  -5  14      246.26      273.23     17.56 o 
   4  -5  14        7.82       -1.10      7.68 o 
  -5  -4  14       29.95       36.21      8.78 o 
  -4  -4  14       96.66      116.32     12.07 o 
  -3  -4  14       88.28      103.58      8.70 o 
  -2  -4  14       66.08       61.07      5.81 o 
  -1  -4  14      329.13      341.20     11.63 o 
   0  -4  14        5.67        2.93      3.17 o 
   1  -4  14       50.82       48.01      5.63 o 
   2  -4  14      171.45      164.78      8.75 o 
   3  -4  14      100.68       95.19      8.78 o 
   4  -4  14       23.23       26.36      6.21 o 
  -5  -3  14       10.79        7.68      6.58 o 
  -4  -3  14       43.54       28.53      7.68 o 
  -3  -3  14      128.66      157.27     10.00 o 
  -2  -3  14      168.91      175.34      7.33 o 
  -1  -3  14       41.89       53.27      5.54 o 
   0  -3  14      214.79      203.43      7.75 o 
   1  -3  14      276.29      298.63     13.49 o 
   2  -3  14      150.59      138.11      8.10 o 
   3  -3  14       30.86       45.41      6.56 o 
   4  -3  14       17.43       15.36      7.68 o 
  -5  -2  14        0.18       13.17      6.58 o 
  -4  -2  14      258.64      268.94     13.17 o 
  -3  -2  14       44.84       51.70      6.56 o 
  -2  -2  14       13.56       14.41      3.53 o 
  -1  -2  14      104.14      105.58      5.74 o 
   0  -2  14        9.56       18.40      5.49 o 
   1  -2  14        4.21       -2.56      3.17 o 
   2  -2  14        3.66        9.16      3.98 o 
   3  -2  14      259.80      262.26     16.46 o 
   4  -2  14       43.88       36.21      8.78 o 
  -5  -1  14       38.76       43.05      6.98 o 
  -4  -1  14       70.55       69.51      9.88 o 
  -3  -1  14      110.37      117.25     10.31 o 
  -2  -1  14        7.72        3.77      4.77 o 
  -1  -1  14       42.44       38.17      4.23 o 
   0  -1  14      115.40      127.72      6.91 o 
   1  -1  14       98.83      111.89     19.75 o 
   2  -1  14      506.74      491.36     35.66 o 
   3  -1  14      102.76      110.83     12.07 o 
   4  -1  14       14.78       15.36      7.68 o 
  -5   0  14       17.31       25.79      6.21 o 
  -4   0  14       54.01       59.17      7.68 o 
  -3   0  14      101.47      101.53      6.82 o 
  -2   0  14        5.88        1.10      3.88 o 
  -1   0  14      422.89      434.81     13.25 o 
   0   0  14       13.06       13.17      4.66 o 
   1   0  14       49.42       44.19      6.06 o 
   2   0  14      283.03      272.80     12.64 o 
   3   0  14        9.49        7.68      6.58 o 
   4   0  14       14.13        6.58      6.58 o 
  -5   1  14        2.57        1.10      6.58 o 
  -4   1  14      195.48      189.84     14.27 o 
  -3   1  14       17.25       13.51      5.00 o 
  -2   1  14      116.45      114.43     14.81 o 
  -1   1  14      236.34      248.69      9.83 o 
   0   1  14       83.70       76.39      7.34 o 
   1   1  14       39.31       39.06      4.58 o 
   2   1  14       19.88       19.74      5.27 o 
   3   1  14       27.78       21.95      6.58 o 
  -5   2  14       43.36       54.87     10.97 o 
  -4   2  14       57.32       57.06      9.88 o 
  -3   2  14       10.63       20.85      5.48 o 
  -2   2  14      335.02      335.75     10.15 o 
  -1   2  14      227.19      209.15     10.97 o 
   0   2  14       28.53       17.87      3.86 o 
   1   2  14       13.66       16.82      3.45 o 
   2   2  14      187.02      182.62      9.80 o 
   3   2  14       18.42       23.42      5.65 o 
  -5   3  14      101.36       74.62     10.97 o 
  -4   3  14       73.89       75.72      9.88 o 
  -3   3  14      122.94      125.91      6.69 o 
  -2   3  14       47.54       51.96      6.04 o 
  -1   3  14      144.27      148.98      8.85 o 
   0   3  14       13.19       18.56      3.86 o 
   1   3  14        8.39        5.09      3.30 o 
   2   3  14       24.40       34.59      4.48 o 
   3   3  14        0.16        0.37      4.11 o 
  -5   4  14       11.60       12.07      7.68 o 
  -4   4  14      132.80      140.46     12.07 o 
  -3   4  14       60.45       64.49      5.81 o 
  -2   4  14      163.69      157.18      7.72 o 
  -1   4  14       20.93       28.78      4.21 o 
   0   4  14        0.04        1.57      3.19 o 
   1   4  14       66.72       62.58      7.49 o 
   2   4  14        1.14       -0.77      2.75 o 
  -4   5  14        5.24        4.66      4.46 o 
  -3   5  14        3.18        1.10      3.41 o 
  -2   5  14      191.13      208.40      8.33 o 
  -1   5  14       23.01       17.37      6.16 o 
   0   5  14       98.74      108.47      9.68 o 
   1   5  14       17.80       17.56      8.78 o 
  -4   6  14       16.39       20.46      4.80 o 
  -3   6  14       61.05       62.28      4.62 o 
  -2   6  14       12.64       16.90      5.78 o 
  -1   6  14      184.32      179.79     12.01 o 
   0   6  14       24.77       26.44     11.52 o 
   1   6  14       31.31       27.43      9.88 o 
  -3   7  14       52.77       40.60     10.97 o 
  -2   7  14      104.49      104.25     15.36 o 
  -1   7  14      128.68      143.75     16.46 o 
   0 -10  15      106.31      114.12     17.56 o 
  -2  -9  15        6.20        4.39      3.93 o 
  -1  -9  15       41.23       54.09      6.04 o 
   0  -9  15       77.46       70.17      6.76 o 
   1  -9  15       49.07       44.39      6.48 o 
   2  -9  15       51.64       37.31      7.68 o 
  -3  -8  15        7.14       13.17      4.94 o 
  -2  -8  15       15.51       11.82      4.65 o 
  -1  -8  15        7.62       14.97      7.13 o 
   0  -8  15       41.44       33.68      9.33 o 
   1  -8  15      179.48      194.44     10.96 o 
   2  -8  15        4.06        5.49      6.58 o 
  -3  -7  15       12.05       15.36      5.48 o 
  -2  -7  15        0.33       -0.91      4.46 o 
  -1  -7  15       17.13       21.33      5.27 o 
   0  -7  15      157.42      157.32      9.95 o 
   1  -7  15        4.40        2.19      5.49 o 
   2  -7  15       72.05       83.40     10.97 o 
   3  -7  15      329.53      312.74     18.65 o 
  -4  -6  15        1.36        9.88      6.58 o 
  -3  -6  15       62.64       71.33      9.88 o 
  -2  -6  15       12.47        9.54      4.65 o 
  -1  -6  15       82.68       95.41     17.56 o 
   0  -6  15      225.87      213.64     33.47 o 
   1  -6  15      164.74      152.53     13.17 o 
   2  -6  15      175.48      164.60     14.27 o 
   3  -6  15       58.99       66.94     10.97 o 
  -4  -5  15       41.92       43.89      8.78 o 
  -3  -5  15      100.70      102.49      8.93 o 
  -2  -5  15      149.43      167.51     12.07 o 
  -1  -5  15      158.87      148.40     12.62 o 
   0  -5  15       12.73        8.56      3.98 o 
   1  -5  15      194.10      174.88     11.33 o 
   2  -5  15       29.87       23.04      7.68 o 
   3  -5  15      136.88      116.32     13.17 o 
  -5  -4  15       11.11       13.17      8.78 o 
  -4  -4  15      104.56      139.36     13.17 o 
  -3  -4  15      199.88      229.16     12.13 o 
  -2  -4  15      345.00      346.86     27.43 o 
  -1  -4  15      188.70      181.96      9.87 o 
   0  -4  15      344.24      366.69     12.46 o 
   1  -4  15        2.38       13.17      5.43 o 
   2  -4  15       64.62       66.53     10.97 o 
   3  -4  15      175.98      165.27     13.72 o 
  -5  -3  15       10.64        6.58      6.58 o 
  -4  -3  15        0.02       -8.23      5.49 o 
  -3  -3  15      639.91      656.20     26.34 o 
  -2  -3  15       22.88       24.64      4.34 o 
  -1  -3  15      202.95      206.06      7.88 o 
   0  -3  15       97.32      109.34      7.32 o 
   1  -3  15      152.48      165.10      9.71 o 
   2  -3  15      401.91      452.11     16.29 o 
   3  -3  15        5.32        8.10      5.00 o 
  -5  -2  15        0.85        1.10      7.68 o 
  -4  -2  15      281.76      306.56     13.56 o 
  -3  -2  15      146.84      148.85      9.31 o 
  -2  -2  15      649.11      661.36     16.31 o 
  -1  -2  15       10.50       17.09      3.84 o 
   0  -2  15        6.13        8.71      3.55 o 
   1  -2  15       98.39      112.82      7.46 o 
   2  -2  15       72.93       76.81     10.97 o 
   3  -2  15      180.64      190.93     15.36 o 
  -5  -1  15       10.35       15.73      5.78 o 
  -4  -1  15      203.74      202.37     12.62 o 
  -3  -1  15        3.28        0.55      4.66 o 
  -2  -1  15        0.78       -3.94      3.34 o 
  -1  -1  15      170.71      182.28      9.28 o 
   0  -1  15      115.18      124.42      9.21 o 
   1  -1  15       42.01       38.96      6.06 o 
   2  -1  15      109.26      104.25     10.97 o 
   3  -1  15      209.82      204.10     15.36 o 
  -5   0  15        6.05       13.17      8.78 o 
  -4   0  15        0.60        5.49      7.68 o 
  -3   0  15      139.07      143.75     13.17 o 
  -2   0  15       11.42       15.45      5.00 o 
  -1   0  15      118.36      105.34     10.97 o 
   0   0  15      136.54      153.76     11.52 o 
   1   0  15        2.32        1.59      3.43 o 
   2   0  15      296.93      301.76     17.56 o 
   3   0  15       10.53       24.14      7.68 o 
  -5   1  15        0.53       -5.49      6.58 o 
  -4   1  15      288.67      290.79     18.65 o 
  -3   1  15       78.57       80.10     10.97 o 
  -2   1  15      102.56      124.00     12.07 o 
  -1   1  15      402.51      395.03     18.65 o 
   0   1  15       13.68        2.19      5.49 o 
   1   1  15       92.43       78.30      7.90 o 
   2   1  15       49.79       40.60      7.68 o 
   3   1  15       65.10       59.26      8.78 o 
  -5   2  15       16.33       15.36      7.68 o 
  -4   2  15      146.60      185.45     14.27 o 
  -3   2  15       29.19       34.02      8.78 o 
  -2   2  15      384.88      397.23     18.65 o 
  -1   2  15       13.66       13.67      4.11 o 
   0   2  15        6.70       10.32      3.98 o 
   1   2  15       29.66       25.51      4.65 o 
   2   2  15       45.89       48.28      7.68 o 
  -4   3  15        0.02        3.29      6.58 o 
  -3   3  15      293.84      279.82     16.46 o 
  -2   3  15       82.70       75.31      6.77 o 
  -1   3  15       27.28       22.24      4.65 o 
   0   3  15       13.07        9.93      3.70 o 
   1   3  15        1.72        2.97      3.86 o 
   2   3  15      175.35      181.98      8.90 o 
  -4   4  15       83.91       83.40      9.88 o 
  -3   4  15       83.24       95.80      7.06 o 
  -2   4  15        5.13        5.78      3.95 o 
  -1   4  15      157.72      176.79      8.33 o 
   0   4  15       10.11        7.41      6.01 o 
   1   4  15       51.55       58.84      5.29 o 
  -3   5  15        0.01       -0.68      3.30 o 
  -2   5  15       94.93       97.96      6.19 o 
  -1   5  15        0.30        0.17      3.58 o 
   0   5  15       15.87       14.78      5.78 o 
  -2   6  15       51.40       54.64      8.90 o 
  -1   6  15       17.72       24.14      9.88 o 
  -2  -8  16       22.91       25.84      5.78 o 
  -1  -8  16       67.81       74.46      7.62 o 
   0  -8  16        2.33       12.07      6.58 o 
   1  -8  16       95.08       95.47     10.97 o 
  -3  -7  16        3.81       12.07      6.58 o 
  -2  -7  16       33.40       37.31      8.78 o 
  -1  -7  16        7.87       10.97      6.58 o 
   0  -7  16      175.46      187.64     14.27 o 
   1  -7  16       50.67       74.62      9.88 o 
   2  -7  16       83.46       89.98     12.07 o 
  -3  -6  16       36.66       38.41      8.78 o 
  -2  -6  16       52.32       65.84      9.88 o 
  -1  -6  16      101.57      115.22     12.07 o 
   0  -6  16      316.12      287.50     17.56 o 
   1  -6  16        5.25       -2.19      6.58 o 
   2  -6  16      193.09      188.74     15.36 o 
  -4  -5  16       21.54       23.04      8.78 o 
  -3  -5  16       80.43       89.98     10.97 o 
  -2  -5  16        1.03        5.23      5.00 o 
  -1  -5  16       94.91      104.50      8.93 o 
   0  -5  16       26.63       24.46      6.21 o 
   1  -5  16       81.54       77.91     10.97 o 
   2  -5  16       49.75       43.89      9.88 o 
  -4  -4  16      107.36      102.05     12.07 o 
  -3  -4  16      127.24      119.61     13.17 o 
  -2  -4  16       16.33       14.89      5.27 o 
  -1  -4  16       77.93       84.41      8.43 o 
   0  -4  16       96.23       89.84      8.70 o 
   1  -4  16       69.41       50.48      9.88 o 
   2  -4  16        9.15       10.42      5.43 o 
  -4  -3  16       41.39       41.70      9.88 o 
  -3  -3  16       42.85       27.43      8.78 o 
  -2  -3  16      132.21      124.00     13.17 o 
  -1  -3  16      193.06      195.55     12.92 o 
   0  -3  16      123.76      136.04      8.34 o 
   1  -3  16        7.50        8.41      4.43 o 
   2  -3  16       66.92       58.13     17.56 o 
   3  -3  16       14.36       10.97      7.68 o 
  -4  -2  16       20.01       13.17      5.78 o 
  -3  -2  16       45.70       37.32      7.13 o 
  -2  -2  16        5.21        3.84      4.66 o 
  -1  -2  16        7.38        5.49      3.98 o 
   0  -2  16        2.31        1.83      3.80 o 
   1  -2  16      109.03      128.63     10.28 o 
   2  -2  16      134.15      152.53     14.27 o 
  -4  -1  16       38.34       27.80      8.78 o 
  -3  -1  16        0.52       -4.49      4.21 o 
  -2  -1  16       26.43       34.05      6.21 o 
  -1  -1  16      143.80      108.63     12.07 o 
   0  -1  16      207.96      209.68     12.07 o 
   1  -1  16       83.99       85.80      8.43 o 
   2  -1  16        5.20        2.19      6.58 o 
  -4   0  16       11.59       32.92      8.78 o 
  -3   0  16       77.42       61.45     10.97 o 
  -2   0  16       11.18       15.36      7.68 o 
  -1   0  16       34.65       27.43      8.78 o 
   0   0  16      186.88      199.71     14.27 o 
   1   0  16        0.25       -2.41      3.84 o 
   2   0  16       38.91       25.24      7.68 o 
  -4   1  16       53.72       57.06     10.97 o 
  -3   1  16       93.72       76.81     10.97 o 
  -2   1  16       20.12       14.27      7.68 o 
  -1   1  16       65.43       68.03      9.88 o 
   0   1  16       39.74       39.50      8.78 o 
   1   1  16        1.54        8.32      4.46 o 
   2   1  16       95.76       71.33      9.88 o 
  -4   2  16      190.25      195.32     15.36 o 
  -3   2  16       47.03       42.80      9.88 o 
  -2   2  16       24.92       21.95      7.68 o 
  -1   2  16       32.46       40.60      7.68 o 
   0   2  16       63.42       62.55      8.78 o 
   1   2  16       20.88       21.95      6.58 o 
  -4   3  16       31.73       36.21      8.78 o 
  -3   3  16       10.03        6.58      6.58 o 
  -2   3  16        0.44       -6.58      4.39 o 
  -1   3  16        7.30       10.36      4.11 o 
   0   3  16        4.19        8.63      4.34 o 
   1   3  16        2.97        0.34      4.65 o 
  -3   4  16        6.20        2.19      6.58 o 
  -2   4  16        1.87        7.38      4.11 o 
  -1   4  16       87.82       82.40      6.72 o 
   0   4  16       13.32       11.67      3.98 o 
  -1  -7  17       15.70       35.11      8.78 o 
   0  -7  17       37.09       42.80      8.78 o 
  -2  -6  17       54.38       60.35      9.88 o 
  -1  -6  17       48.37       42.80      9.88 o 
   0  -6  17      228.75      208.49     15.36 o 
   1  -6  17       68.31       73.52     12.07 o 
  -3  -5  17       76.33       65.84     10.97 o 
  -2  -5  17       39.68       35.11      8.78 o 
  -1  -5  17      150.85      184.35     14.27 o 
   0  -5  17       64.78       70.23     10.97 o 
   1  -5  17       44.14       60.35     10.97 o 
  -3  -4  17      105.48      107.54     13.17 o 
  -2  -4  17       46.11       46.09      9.88 o 
  -1  -4  17       33.41       30.26     12.07 o 
   0  -4  17       27.69       32.92      9.88 o 
   1  -4  17      101.45      114.12     13.17 o 
   2  -4  17       16.96       19.17      6.56 o 
  -3  -3  17      129.05      110.83     13.17 o 
  -2  -3  17        3.75       -2.19      6.58 o 
  -1  -3  17       71.39       78.87      6.91 o 
   0  -3  17      356.43      382.23     15.12 o 
   1  -3  17       18.49       13.83      6.58 o 
   2  -3  17       45.28       58.16      7.76 o 
  -4  -2  17      182.86      176.67     16.46 o 
  -3  -2  17        0.75        0.08      6.04 o 
  -2  -2  17       23.91       26.53      6.21 o 
  -1  -2  17       88.59      102.81     18.65 o 
   0  -2  17       81.51       88.95     12.43 o 
   1  -2  17       69.78       98.76     12.07 o 
   2  -2  17       10.79       -2.19      6.58 o 
  -4  -1  17       14.07       12.07      6.21 o 
  -3  -1  17       90.48       68.03     12.07 o 
  -2  -1  17       11.47       13.17      7.68 o 
  -1  -1  17       90.52       74.62     12.07 o 
   0  -1  17       35.96       39.50      9.88 o 
   1  -1  17      116.35       82.30     12.07 o 
  -3   0  17       26.61       42.80      9.88 o 
  -2   0  17       42.08       37.31      8.78 o 
  -1   0  17        0.04        3.29      6.58 o 
   0   0  17      188.74      207.39     15.36 o 
   1   0  17        0.30        2.19      6.58 o 
  -3   1  17      105.95      115.22     13.17 o 
  -2   1  17       35.82       30.72      8.78 o 
  -1   1  17      100.54      104.25     12.07 o 
   0   1  17       58.62       65.84      9.88 o 
   1   1  17       12.46       17.56      6.58 o 
  -3   2  17       17.08       18.65      7.68 o 
  -2   2  17        2.04       -3.29      5.49 o 
  -1   2  17       43.82       38.41      8.78 o 
   0   2  17       10.80        7.68      6.58 o 
  -2   3  17        4.30        3.29      6.58 o 
  -1   3  17        2.67        1.10      5.49 o 
  -1  -5  18       27.37       30.72      8.78 o 
  -2  -4  18       14.95       32.92      9.88 o 
  -1  -4  18       77.91       84.49     12.07 o 
   0  -4  18        0.02        7.68      7.68 o 
  -2  -3  18       16.01       13.17      8.78 o 
  -1  -3  18        0.05       -5.15      5.00 o 
   0  -3  18       91.87      107.17     10.42 o 
  -2  -2  18        2.84        6.88      5.78 o 
  -1  -2  18       62.00       71.80     20.85 o 
   0  -2  18      150.03      149.24     15.36 o 
  -2  -1  18       21.89       12.07      7.68 o 
  -1  -1  18      110.51      124.00     14.27 o 
   0  -1  18        0.22       -3.29      6.58 o 
  -2   0  18       46.10       34.02      9.88 o 
  -1   0  18        6.50        4.39      6.58 o 
                                                 
